# Supplementary material for: 3-[(Furan-2-yl)carbon­yl]-1-(pyrimi­din-2-yl)thio­urea
Source: Acta Crystallogr Sect E Struct Rep Online. 2012 Nov 7;68(Pt 12):o3300–1. doi: 10.1107/S1600536812044029 (PMC3588843; doi:10.1107/S1600536812044029)
Supplement: Supplementary file 1 [file e-68-o3300-sup1.cif]

##############################################################################
#                                                                            #
# This CIF contains the data in a paper accepted for publication in          #
# Acta Crystallographica Section E. It conforms to the requirements of       #
# Notes for Authors for Acta Crystallographica Section E, and has been       #
# peer reviewed under the auspices of the IUCr Commission on Journals.       #
#                                                                            #
# Full details of the Crystallographic Information File format               #
# are given in the paper "The Crystallographic Information File (CIF):       #
# a New Standard Archive File for Crystallography" by S. R. Hall, F. H.      #
# Allen and I. D. Brown [Acta Cryst. (1991), A47, 655-685].                  #
#                                                                            #
# The current version of the core CIF dictionary is obtainable from          #
# ftp://ftp.iucr.org/pub/cif_core.dic.                                       #
#                                                                            #
# Software is freely available for graphical display of the structure(s)     #
# in this CIF. For information consult the CIF software page                 #
# http://www.iucr.org/resources/cif/software.                                #
#                                                                            #
# This file may be used for bona fide research purposes within the           #
# scientific community so long as proper attribution is given to the journal # 
# article from which it was obtained.                                        #
#                                                                            #
##############################################################################
data_global
_audit_creation_method     SHELXL-97
_journal_date_recd_electronic     2012-10-17
_journal_date_accepted     2012-10-23
_journal_name_full     'Acta Crystallographica, Section E'
_journal_year     2012
_journal_volume     68
_journal_issue     12
_journal_page_first     o3300
_journal_page_last     o3301
_journal_paper_category     QO
_journal_paper_doi     10.1107/S1600536812044029
_journal_coeditor_code     LH5548
_publ_contact_author_name     'Butcher, Ray J.'
_publ_contact_author_address
;
Department of Chemistry
Howard University
525 College Street NW,
Washington, DC 20059, USA
;
_publ_contact_author_email     rbutcher99@yahoo.com
_publ_contact_author_fax     '202 806-5442'
_publ_contact_author_phone     '703 585-6631'
_publ_section_title
;
3-[(Furan-2-yl)carbonyl]-1-(pyrimidin-2-yl)thiourea
;
loop_
    _publ_author_name
    _publ_author_address
    'Singh, Durga P.'
;
Department of Chemistry
M.M.V., Banaras Hindu University
Varanasi 221 005, India
;
    'Pratap, Seema'
;
Department of Chemistry
M.M.V., Banaras Hindu University
Varanasi 221 005, India
;
    'Gupta, Sushil K.'
;
School of Studies in Chemistry
Jiwaji University
Gwalior 474 011, India
;
    'Butcher, Ray J.'
;
Department of Chemistry
Howard University
525 College Street NW,
Washington, DC 20059, USA
;
data_I
_chemical_name_systematic
;
3-[(Furan-2-yl)carbonyl]-1-(pyrimidin-2-yl)thiourea
;
_chemical_name_common     'N-(2-Furoyl)-N'-(2-pyrimidyl)thiourea'
_chemical_formula_moiety     'C10 H8 N4 O2 S'
_chemical_formula_sum     'C10 H8 N4 O2 S'
_chemical_formula_iupac     'C10 H8 N4 O2 S'
_chemical_formula_weight     248.26
_chemical_melting_point     ?
_symmetry_cell_setting     monoclinic
_symmetry_space_group_name_H-M     'P 21/n'
_symmetry_space_group_name_Hall     '-P 2yn'
loop_
    _symmetry_equiv_pos_as_xyz
    'x, y, z'
    '-x+1/2, y+1/2, -z+1/2'
    '-x, -y, -z'
    'x-1/2, -y-1/2, z-1/2'
_cell_length_a     5.6962(2)
_cell_length_b     21.0530(7)
_cell_length_c     8.7901(3)
_cell_angle_alpha     90.00
_cell_angle_beta     95.559(3)
_cell_angle_gamma     90.00
_cell_volume     1049.17(6)
_cell_formula_units_Z     4
_cell_measurement_reflns_used     4415
_cell_measurement_theta_min     4.1964
_cell_measurement_theta_max     72.6534
_cell_measurement_temperature     122.9(2)
_exptl_crystal_description     plate
_exptl_crystal_colour     colorless
_exptl_crystal_size_max     .40
_exptl_crystal_size_mid     .22
_exptl_crystal_size_min     .11
_exptl_crystal_density_diffrn     1.572
_exptl_crystal_density_meas     ?
_exptl_crystal_density_method     'not measured'
_exptl_crystal_F_000     512
_exptl_absorpt_coefficient_mu     2.735
_exptl_absorpt_correction_type     multi-scan
_exptl_absorpt_process_details
;
(CrysAlis PRO; Agilent, 2011)
;
_exptl_absorpt_correction_T_min     0.42086
_exptl_absorpt_correction_T_max     1.00000
_exptl_special_details
;
FT IR (selected, KBr, cm^-1^):3424, 3207 [\n(N -- H)]; 1712
[amide-I,<i>C</i>\\db O]; 1586, 1556 [\n(C\\db C)]; 1505[thioureido-I], 1327
[thioureido-II], 1177 [thioureido-III], 763 [thioureido-IV]. ^1^H NMR (300
MHz, dmso-d~6~): \d 14.08 (s, 1H, H-bonded N--H); 11.90 (s, 1H,free N--H);
8.80 (d,<i>J</i> = 7.1 Hz, 2H, pyrimidine CH); 8.05 (d, <i>J</i> = 7.5 Hz, 1H,
furan CH); 7.50(d,<i>J</i> = 7.8 Hz, 1H, pyrimidine CH);7.30 (t,
<i>J</i>~1~(H,H) = 6.8 Hz,<i>J</i>~2~(H,H) = 7.1 Hz, 1H, pyrimidine CH);6.76
(t, <i>J</i>(H,H) = 7.8 Hz, 1H, furan CH). ^13^C NMR (75 MHz,dmso-d~6~): \d
177.4, 158.5, 157.1, 155.4, 147.6, 146.4, 117.6, 117.1, 112.9.
;
_diffrn_ambient_temperature     122.9(2)
_diffrn_radiation_type     CuK\a
_diffrn_radiation_wavelength     1.54178
_diffrn_radiation_source     'Enhance (Cu) X-ray Source'
_diffrn_radiation_monochromator     graphite
_diffrn_measurement_device_type     'Agilent Xcalibur (Ruby, Gemini)'
_diffrn_measurement_method     '\w scans'
_diffrn_detector_area_resol_mean     10.5081
_diffrn_reflns_number     6957
_diffrn_reflns_av_R_equivalents     0.0278
_diffrn_reflns_av_sigmaI/netI     0.0192
_diffrn_reflns_theta_min     4.20
_diffrn_reflns_theta_max     72.80
_diffrn_reflns_theta_full     67.50
_diffrn_measured_fraction_theta_max     0.973
_diffrn_measured_fraction_theta_full     0.992
_diffrn_reflns_limit_h_min     -6
_diffrn_reflns_limit_h_max     5
_diffrn_reflns_limit_k_min     -25
_diffrn_reflns_limit_k_max     25
_diffrn_reflns_limit_l_min     -10
_diffrn_reflns_limit_l_max     9
_refine_special_details
;
Refinement of <i>F</i>^2^ against ALL reflections. The weighted <i>R</i>-factor
<i>wR</i> and goodness of fit <i>S</i> are based on <i>F</i>^2^, conventional
<i>R</i>-factors <i>R</i> are based on <i>F</i>, with <i>F</i> set to zero for
negative <i>F</i>^2^. The threshold expression of <i>F</i>^2^ >
\s(<i>F</i>^2^) is used only for calculating <i>R</i>-factors(gt) <i>etc</i>.
and is not relevant to the choice of reflections for refinement.
<i>R</i>-factors based on <i>F</i>^2^ are statistically about twice as large
as those based on <i>F</i>, and <i>R</i>- factors based on ALL data will be
even larger.
;
_reflns_number_total     2028
_reflns_number_gt     1951
_reflns_threshold_expression     I>2\s(I)
_refine_ls_structure_factor_coef     Fsqd
_refine_ls_matrix_type     full
_refine_ls_R_factor_all     0.0389
_refine_ls_R_factor_gt     0.0380
_refine_ls_wR_factor_gt     0.1065
_refine_ls_wR_factor_ref     0.1075
_refine_ls_goodness_of_fit_ref     1.041
_refine_ls_restrained_S_all     1.041
_refine_ls_number_reflns     2028
_refine_ls_number_parameters     154
_refine_ls_number_restraints     0
_refine_ls_hydrogen_treatment     constr
_refine_ls_weighting_scheme     calc
_refine_ls_weighting_details
         'calc w=1/[\s^2^(Fo^2^)+(0.0735P)^2^+0.4136P] where P=(Fo^2^+2Fc^2^)/3'
_atom_sites_solution_hydrogens     geom
_atom_sites_solution_primary     direct
_atom_sites_solution_secondary     difmap
_refine_ls_shift/su_max     0.001
_refine_ls_shift/su_mean     0.000
_refine_diff_density_max     0.458
_refine_diff_density_min     -0.214
_refine_ls_extinction_method     none
_refine_ls_extinction_coef     ?
loop_
    _atom_type_symbol
    _atom_type_description
    _atom_type_scat_dispersion_real
    _atom_type_scat_dispersion_imag
    _atom_type_scat_source
    'C' 'C' 0.0181 0.0091
                         'International Tables Vol C Tables 4.2.6.8 and 6.1.1.4'
    'H' 'H' 0.0000 0.0000
                         'International Tables Vol C Tables 4.2.6.8 and 6.1.1.4'
    'N' 'N' 0.0311 0.0180
                         'International Tables Vol C Tables 4.2.6.8 and 6.1.1.4'
    'O' 'O' 0.0492 0.0322
                         'International Tables Vol C Tables 4.2.6.8 and 6.1.1.4'
    'S' 'S' 0.3331 0.5567
                         'International Tables Vol C Tables 4.2.6.8 and 6.1.1.4'
_computing_data_collection
;
CrysAlis PRO (Agilent, 2011)
;
_computing_cell_refinement
;
CrysAlis PRO (Agilent, 2011)
;
_computing_data_reduction
;
CrysAlis PRO (Agilent, 2011)
;
_computing_structure_solution     'SHELXS97 (Sheldrick, 2008)'
_computing_structure_refinement     'SHELXL97 (Sheldrick, 2008)'
_computing_molecular_graphics     'SHELXTL (Sheldrick, 2008)'
_computing_publication_material     'SHELXTL (Sheldrick, 2008)'
loop_
    _atom_site_type_symbol
    _atom_site_label
    _atom_site_fract_x
    _atom_site_fract_y
    _atom_site_fract_z
    _atom_site_U_iso_or_equiv
    _atom_site_adp_type
    _atom_site_calc_flag
    _atom_site_refinement_flags
    _atom_site_occupancy
    _atom_site_symmetry_multiplicity
    _atom_site_disorder_assembly
    _atom_site_disorder_group
    S S1 0.47026(7) 0.555126(18) 0.19269(4) 0.02308(17) Uani d . 1 1 . .
    O O1 -0.1466(2) 0.71757(6) 0.45239(14) 0.0270(3) Uani d . 1 1 . .
    O O2 0.0499(2) 0.63600(6) 0.26198(14) 0.0283(3) Uani d . 1 1 . .
    N N1 0.3619(2) 0.61674(6) 0.44577(15) 0.0214(3) Uani d . 1 1 . .
    H H1B 0.4047 0.6248 0.5403 0.026 Uiso calc R 1 1 . .
    N N2 0.7006(2) 0.55592(6) 0.46685(16) 0.0201(3) Uani d . 1 1 . .
    H H2B 0.7901 0.5300 0.4235 0.024 Uiso calc R 1 1 . .
    N N3 0.6446(2) 0.60768(6) 0.69888(15) 0.0234(3) Uani d . 1 1 . .
    N N4 0.9782(2) 0.54126(7) 0.67136(15) 0.0216(3) Uani d . 1 1 . .
    C C1 -0.1833(3) 0.76232(8) 0.5596(2) 0.0285(4) Uani d . 1 1 . .
    H H1A -0.3194 0.7867 0.5597 0.034 Uiso calc R 1 1 . .
    C C2 0.0017(3) 0.76645(8) 0.6641(2) 0.0304(4) Uani d . 1 1 . .
    H H2A 0.0183 0.7937 0.7478 0.036 Uiso calc R 1 1 . .
    C C3 0.1690(3) 0.72089(8) 0.6224(2) 0.0288(4) Uani d . 1 1 . .
    H H3A 0.3162 0.7124 0.6737 0.035 Uiso calc R 1 1 . .
    C C4 0.0718(3) 0.69251(7) 0.49378(18) 0.0214(3) Uani d . 1 1 . .
    C C5 0.1539(3) 0.64564(7) 0.38553(18) 0.0204(3) Uani d . 1 1 . .
    C C6 0.5082(3) 0.57705(7) 0.37439(17) 0.0192(3) Uani d . 1 1 . .
    C C7 0.7750(3) 0.56938(7) 0.61922(18) 0.0196(3) Uani d . 1 1 . .
    C C8 0.7219(3) 0.61687(8) 0.84626(19) 0.0257(4) Uani d . 1 1 . .
    H H8A 0.6344 0.6426 0.9055 0.031 Uiso calc R 1 1 . .
    C C9 0.9258(3) 0.58957(8) 0.91292(19) 0.0261(4) Uani d . 1 1 . .
    H H9A 0.9775 0.5958 1.0154 0.031 Uiso calc R 1 1 . .
    C C10 1.0498(3) 0.55213(8) 0.81814(19) 0.0250(4) Uani d . 1 1 . .
    H H10A 1.1902 0.5336 0.8591 0.030 Uiso calc R 1 1 . .
loop_
    _atom_site_aniso_label
    _atom_site_aniso_U_11
    _atom_site_aniso_U_22
    _atom_site_aniso_U_33
    _atom_site_aniso_U_12
    _atom_site_aniso_U_13
    _atom_site_aniso_U_23
    S1 0.0259(3) 0.0236(3) 0.0195(3) 0.00267(13) 0.00100(17) -0.00364(13)
    O1 0.0233(6) 0.0286(6) 0.0280(6) 0.0067(5) -0.0032(5) -0.0046(5)
    O2 0.0252(6) 0.0347(7) 0.0245(6) 0.0026(5) -0.0006(5) -0.0060(5)
    N1 0.0242(7) 0.0215(6) 0.0182(6) 0.0022(5) 0.0012(5) -0.0023(5)
    N2 0.0232(7) 0.0180(6) 0.0195(7) 0.0021(5) 0.0041(5) -0.0022(5)
    N3 0.0273(7) 0.0210(6) 0.0218(7) 0.0036(5) 0.0024(5) -0.0017(5)
    N4 0.0224(7) 0.0207(6) 0.0217(7) 0.0005(5) 0.0026(5) -0.0017(5)
    C1 0.0292(9) 0.0246(8) 0.0315(9) 0.0081(6) 0.0023(7) -0.0038(6)
    C2 0.0315(9) 0.0282(9) 0.0304(9) 0.0086(7) -0.0025(7) -0.0094(7)
    C3 0.0264(8) 0.0286(8) 0.0303(9) 0.0072(7) -0.0030(7) -0.0073(7)
    C4 0.0198(7) 0.0201(7) 0.0240(8) 0.0013(6) 0.0010(6) 0.0024(6)
    C5 0.0212(7) 0.0194(7) 0.0206(7) -0.0026(6) 0.0023(6) 0.0006(6)
    C6 0.0219(7) 0.0152(7) 0.0210(7) -0.0023(5) 0.0042(6) 0.0003(5)
    C7 0.0224(8) 0.0163(7) 0.0205(8) -0.0012(6) 0.0037(6) 0.0014(6)
    C8 0.0316(9) 0.0240(8) 0.0218(8) 0.0038(6) 0.0041(6) -0.0034(6)
    C9 0.0323(9) 0.0253(8) 0.0202(8) 0.0011(6) 0.0000(6) -0.0034(6)
    C10 0.0241(8) 0.0258(9) 0.0245(9) 0.0022(6) -0.0011(7) 0.0002(6)
_geom_special_details
;
All e.s.d.'s (except the e.s.d. in the dihedral angle between two l.s. planes)
are estimated using the full covariance matrix. The cell e.s.d.'s are taken
into account individually in the estimation of e.s.d.'s in distances, angles
and torsion angles; correlations between e.s.d.'s in cell parameters are only
used when they are defined by crystal symmetry. An approximate (isotropic)
treatment of cell e.s.d.'s is used for estimating e.s.d.'s involving l.s.
planes.
;
loop_
    _geom_bond_atom_site_label_1
    _geom_bond_atom_site_label_2
    _geom_bond_site_symmetry_2
    _geom_bond_distance
    _geom_bond_publ_flag
    S1 C6 . 1.6565(15) ?
    O1 C1 . 1.363(2) ?
    O1 C4 . 1.3679(19) ?
    O2 C5 . 1.203(2) ?
    N1 C6 . 1.3739(19) ?
    N1 C5 . 1.390(2) ?
    N1 H1B . 0.8600 ?
    N2 C6 . 1.373(2) ?
    N2 C7 . 1.394(2) ?
    N2 H2B . 0.8600 ?
    N3 C7 . 1.339(2) ?
    N3 C8 . 1.341(2) ?
    N4 C10 . 1.335(2) ?
    N4 C7 . 1.340(2) ?
    C1 C2 . 1.332(3) ?
    C1 H1A . 0.9300 ?
    C2 C3 . 1.425(2) ?
    C2 H2A . 0.9300 ?
    C3 C4 . 1.349(2) ?
    C3 H3A . 0.9300 ?
    C4 C5 . 1.478(2) ?
    C8 C9 . 1.375(2) ?
    C8 H8A . 0.9300 ?
    C9 C10 . 1.389(2) ?
    C9 H9A . 0.9300 ?
    C10 H10A . 0.9300 ?
loop_
    _geom_angle_atom_site_label_1
    _geom_angle_atom_site_label_2
    _geom_angle_atom_site_label_3
    _geom_angle_site_symmetry_1
    _geom_angle_site_symmetry_3
    _geom_angle
    _geom_angle_publ_flag
    C1 O1 C4 . . 106.22(13) ?
    C6 N1 C5 . . 128.64(13) ?
    C6 N1 H1B . . 115.7 ?
    C5 N1 H1B . . 115.7 ?
    C6 N2 C7 . . 130.81(13) ?
    C6 N2 H2B . . 114.6 ?
    C7 N2 H2B . . 114.6 ?
    C7 N3 C8 . . 116.43(14) ?
    C10 N4 C7 . . 115.33(14) ?
    C2 C1 O1 . . 110.97(15) ?
    C2 C1 H1A . . 124.5 ?
    O1 C1 H1A . . 124.5 ?
    C1 C2 C3 . . 106.41(15) ?
    C1 C2 H2A . . 126.8 ?
    C3 C2 H2A . . 126.8 ?
    C4 C3 C2 . . 106.46(15) ?
    C4 C3 H3A . . 126.8 ?
    C2 C3 H3A . . 126.8 ?
    C3 C4 O1 . . 109.94(14) ?
    C3 C4 C5 . . 134.87(15) ?
    O1 C4 C5 . . 115.00(14) ?
    O2 C5 N1 . . 126.67(15) ?
    O2 C5 C4 . . 122.34(15) ?
    N1 C5 C4 . . 110.98(13) ?
    N2 C6 N1 . . 114.28(13) ?
    N2 C6 S1 . . 120.16(11) ?
    N1 C6 S1 . . 125.56(12) ?
    N3 C7 N4 . . 126.26(14) ?
    N3 C7 N2 . . 119.48(14) ?
    N4 C7 N2 . . 114.26(13) ?
    N3 C8 C9 . . 122.41(15) ?
    N3 C8 H8A . . 118.8 ?
    C9 C8 H8A . . 118.8 ?
    C8 C9 C10 . . 116.07(15) ?
    C8 C9 H9A . . 122.0 ?
    C10 C9 H9A . . 122.0 ?
    N4 C10 C9 . . 123.46(15) ?
    N4 C10 H10A . . 118.3 ?
    C9 C10 H10A . . 118.3 ?
loop_
    _geom_torsion_atom_site_label_1
    _geom_torsion_atom_site_label_2
    _geom_torsion_atom_site_label_3
    _geom_torsion_atom_site_label_4
    _geom_torsion_site_symmetry_1
    _geom_torsion_site_symmetry_2
    _geom_torsion_site_symmetry_3
    _geom_torsion_site_symmetry_4
    _geom_torsion
    _geom_torsion_publ_flag
    C4 O1 C1 C2 . . . . 0.5(2) ?
    O1 C1 C2 C3 . . . . -0.5(2) ?
    C1 C2 C3 C4 . . . . 0.3(2) ?
    C2 C3 C4 O1 . . . . 0.0(2) ?
    C2 C3 C4 C5 . . . . 174.44(18) ?
    C1 O1 C4 C3 . . . . -0.26(18) ?
    C1 O1 C4 C5 . . . . -175.93(14) ?
    C6 N1 C5 O2 . . . . 8.1(3) ?
    C6 N1 C5 C4 . . . . -171.00(14) ?
    C3 C4 C5 O2 . . . . -165.63(19) ?
    O1 C4 C5 O2 . . . . 8.6(2) ?
    C3 C4 C5 N1 . . . . 13.5(3) ?
    O1 C4 C5 N1 . . . . -172.23(12) ?
    C7 N2 C6 N1 . . . . -2.0(2) ?
    C7 N2 C6 S1 . . . . 177.23(12) ?
    C5 N1 C6 N2 . . . . -179.49(14) ?
    C5 N1 C6 S1 . . . . 1.3(2) ?
    C8 N3 C7 N4 . . . . -2.3(2) ?
    C8 N3 C7 N2 . . . . 177.72(14) ?
    C10 N4 C7 N3 . . . . 1.7(2) ?
    C10 N4 C7 N2 . . . . -178.32(13) ?
    C6 N2 C7 N3 . . . . 2.0(2) ?
    C6 N2 C7 N4 . . . . -177.98(14) ?
    C7 N3 C8 C9 . . . . 1.0(2) ?
    N3 C8 C9 C10 . . . . 0.6(2) ?
    C7 N4 C10 C9 . . . . 0.2(2) ?
    C8 C9 C10 N4 . . . . -1.3(2) ?
loop_
    _geom_hbond_atom_site_label_D
    _geom_hbond_atom_site_label_H
    _geom_hbond_atom_site_label_A
    _geom_hbond_site_symmetry_A
    _geom_hbond_distance_DH
    _geom_hbond_distance_HA
    _geom_hbond_distance_DA
    _geom_hbond_angle_DHA
    N1 H1B N3 . 0.86 1.89 2.6240(18) 142.4
    N2 H2B N4 3_766 0.86 2.21 3.0726(19) 175.4
    C10 H10A S1 3_766 0.93 2.76 3.5536(17) 143.8
_iucr_refine_instructions_details
;
TITL    3(III) in P2(1)/n
CELL 1.54178   5.6962  21.0530   8.7901  90.000  95.559  90.000
ZERR    4.00   0.0002   0.0007   0.0003   0.000   0.003   0.000
LATT  1
SYMM  0.50000-X, 0.50000+Y, 0.50000-Z
SFAC    C   H   N   O  S
UNIT    40  32  16  8  4
MERG    2
L.S.    10
CONF
BOND $H
ACTA 135
HTAB N1 N3
HTAB N2 N4_$1
EQIV $1 [ -x+2, -y+1, -z+1 ]
omit 2   3   0
omit 0   2   4
omit 2   1   0
omit 2   8   1
omit-3   1   1
omit 0   8   3
omit 1   8   0
omit-2  10   1
omit 0   5   3
omit 1   6   0
omit 1   8   2
omit 2   0   4
omit 1   1   1
omit 2   4   1
omit-2   8   1
omit-2   6   1
WGHT    0.073500    0.413600
FVAR       0.14778
S1    5    0.470262    0.555126    0.192688    11.00000    0.02586    0.02359 =
         0.01955   -0.00364    0.00100    0.00267
O1    4   -0.146589    0.717569    0.452390    11.00000    0.02333    0.02863 =
         0.02801   -0.00463   -0.00315    0.00668
O2    4    0.049896    0.635995    0.261980    11.00000    0.02523    0.03466 =
         0.02449   -0.00596   -0.00064    0.00259
N1    3    0.361917    0.616745    0.445771    11.00000    0.02420    0.02148 =
         0.01823   -0.00230    0.00118    0.00216
AFIX  43
H1B   2    0.404722    0.624788    0.540321    11.00000   -1.20000
AFIX   0
N2    3    0.700562    0.555916    0.466845    11.00000    0.02321    0.01803 =
         0.01955   -0.00216    0.00413    0.00209
AFIX  43
H2B   2    0.790077    0.530044    0.423486    11.00000   -1.20000
AFIX   0
N3    3    0.644631    0.607677    0.698876    11.00000    0.02734    0.02102 =
         0.02178   -0.00169    0.00240    0.00361
N4    3    0.978176    0.541263    0.671355    11.00000    0.02240    0.02072 =
         0.02173   -0.00168    0.00255    0.00051
C1    1   -0.183323    0.762319    0.559592    11.00000    0.02915    0.02457 =
         0.03153   -0.00377    0.00231    0.00807
AFIX  43
H1A   2   -0.319396    0.786721    0.559742    11.00000   -1.20000
AFIX   0
C2    1    0.001689    0.766448    0.664147    11.00000    0.03148    0.02822 =
         0.03036   -0.00940   -0.00253    0.00860
AFIX  43
H2A   2    0.018335    0.793673    0.747815    11.00000   -1.20000
AFIX   0
C3    1    0.169038    0.720886    0.622395    11.00000    0.02637    0.02860 =
         0.03033   -0.00733   -0.00305    0.00716
AFIX  43
H3A   2    0.316217    0.712392    0.673690    11.00000   -1.20000
AFIX   0
C4    1    0.071843    0.692510    0.493782    11.00000    0.01981    0.02009 =
         0.02404    0.00243    0.00102    0.00128
C5    1    0.153937    0.645638    0.385525    11.00000    0.02124    0.01938 =
         0.02058    0.00063    0.00227   -0.00259
C6    1    0.508206    0.577049    0.374393    11.00000    0.02193    0.01516 =
         0.02103    0.00032    0.00419   -0.00231
C7    1    0.775032    0.569379    0.619224    11.00000    0.02242    0.01633 =
         0.02045    0.00140    0.00369   -0.00123
C8    1    0.721912    0.616865    0.846256    11.00000    0.03156    0.02401 =
         0.02177   -0.00345    0.00411    0.00380
AFIX  43
H8A   2    0.634385    0.642645    0.905526    11.00000   -1.20000
AFIX   0
C9    1    0.925762    0.589572    0.912919    11.00000    0.03233    0.02531 =
         0.02025   -0.00337    0.00004    0.00114
AFIX  43
H9A   2    0.977536    0.595814    1.015443    11.00000   -1.20000
AFIX   0
C10   1    1.049836    0.552127    0.818138    11.00000    0.02413    0.02581 =
         0.02448    0.00019   -0.00111    0.00222
AFIX  43
H10A  2    1.190247    0.533650    0.859106    11.00000   -1.20000
HKLF 4
REM     3(III) in P2(1)/n
REM R1 =  0.0380 for   1951 Fo > 4sig(Fo)  and  0.0389 for all   2028 data
REM    154 parameters refined using      0 restraints
END
WGHT      0.0735      0.4136
REM Highest difference peak  0.458,  deepest hole -0.214,  1-sigma level  0.061
Q1    1   0.5022  0.5676  0.2817  11.00000  0.05    0.46
Q2    1   0.3422  0.5584  0.1138  11.00000  0.05    0.34
Q3    1   0.7146  0.6234  0.7605  11.00000  0.05    0.26
Q4    1   0.5798  0.6326  0.6384  11.00000  0.05    0.25
Q5    1   0.8467  0.6083  0.8685  11.00000  0.05    0.25
Q6    1   0.7357  0.5700  0.5427  11.00000  0.05    0.25
Q7    1  -0.0706  0.7799  0.5932  11.00000  0.05    0.24
Q8    1   0.5053  0.6136  0.6440  11.00000  0.05    0.24
Q9    1   0.1331  0.6727  0.4427  11.00000  0.05    0.24
Q10   1   1.0061  0.5545  0.7206  11.00000  0.05    0.24
Q11   1  -0.3568  0.7844  0.4888  11.00000  0.05    0.23
Q12   1   0.9872  0.5106  0.6272  11.00000  0.05    0.23
Q13   1   0.1077  0.6903  0.5820  11.00000  0.05    0.23
Q14   1  -0.2521  0.7049  0.3918  11.00000  0.05    0.22
Q15   1   0.0826  0.6203  0.3346  11.00000  0.05    0.22
Q16   1   0.2652  0.6220  0.4147  11.00000  0.05    0.22
Q17   1   0.9388  0.5638  0.8667  11.00000  0.05    0.22
Q18   1   0.6233  0.5546  0.1252  11.00000  0.05    0.22
Q19   1   0.8471  0.5406  0.6674  11.00000  0.05    0.20
Q20   1   0.1074  0.7475  0.6438  11.00000  0.05    0.20
;
