# Supplementary material for: 3-[(Furan-2-yl)carbon­yl]-1-(pyrimi­din-2-yl)thio­urea
Source: Acta Crystallogr Sect E Struct Rep Online. 2012 Nov 7;68(Pt 12):o3300–1. doi: 10.1107/S1600536812044029 (PMC3588843; doi:10.1107/S1600536812044029)
Supplement: Supplementary file 2 [file e-68-o3300-Isup2.hkl]

# 
# h,k,l, Fc-squared, Fo-squared, sigma(Fo-squared) and status flag 
# 
data_I
_shelx_title '    3(III) in P2(1)/n' 
_shelx_refln_list_code          4 
_shelx_F_calc_maximum      211.71 
_exptl_crystal_F_000       512.00 
_reflns_d_resolution_high  0.8070 
 
loop_ 
 _symmetry_equiv_pos_as_xyz 
 'x, y, z' 
 '-x+1/2, y+1/2, -z+1/2' 
 '-x, -y, -z' 
 'x-1/2, -y-1/2, z-1/2' 
 
_cell_length_a     5.6962 
_cell_length_b    21.0530 
_cell_length_c     8.7901 
_cell_angle_alpha  90.000 
_cell_angle_beta   95.559 
_cell_angle_gamma  90.000 
 
_shelx_F_squared_multiplier     1.000 
 
loop_ 
 _refln_index_h 
 _refln_index_k 
 _refln_index_l 
 _refln_F_squared_calc 
 _refln_F_squared_meas 
 _refln_F_squared_sigma 
 _refln_observed_status 
   2   0   0     3221.83     3669.81     23.77 o 
   4   0   0      484.20      407.94     45.33 o 
   6   0   0      594.00      626.31      9.55 o 
   1   1   0       97.69       94.69      1.56 o 
   3   1   0       15.93       25.48      1.15 o 
   4   1   0       18.48       18.63      1.26 o 
   5   1   0      277.53      288.27      6.18 o 
   6   1   0       16.46       13.22      1.06 o 
   0   2   0     1200.09     1398.95     14.20 o 
   1   2   0      335.97      362.82      2.53 o 
   2   2   0     1928.49     1992.65     16.12 o 
   3   2   0     1910.77     2029.23     28.94 o 
   4   2   0     1479.87     1425.96     68.08 o 
   5   2   0       59.46       49.97      1.78 o 
   6   2   0        7.74        5.42      0.88 o 
   1   3   0     1418.84     1518.15      9.72 o 
   3   3   0       12.64        5.25      0.45 o 
   4   3   0     1002.73      882.44     22.44 o 
   5   3   0        0.63        0.40      0.52 o 
   6   3   0       77.51       72.46      3.06 o 
   0   4   0      695.39      773.29     17.40 o 
   1   4   0     3770.14     3912.47     23.52 o 
   2   4   0       31.73       35.52      0.84 o 
   3   4   0      408.25      350.54      7.20 o 
   4   4   0      194.55      152.21      6.11 o 
   5   4   0       38.75       36.35      1.58 o 
   6   4   0       85.78       94.13      2.81 o 
   1   5   0     2209.09     2386.39     26.37 o 
   2   5   0     1800.76     1926.68     24.20 o 
   3   5   0     1067.71     1129.42     25.16 o 
   4   5   0      387.00      349.23      7.52 o 
   5   5   0       11.82       12.69      1.19 o 
   6   5   0      260.51      293.82      5.98 o 
   0   6   0    16449.81    16508.93    157.07 o 
   2   6   0       96.07       87.87      2.76 o 
   3   6   0       52.23       51.04      1.48 o 
   4   6   0      363.49      359.72      6.84 o 
   5   6   0      323.22      301.72      6.10 o 
   6   6   0      145.53      166.93      4.36 o 
   1   7   0     1037.76     1087.74      6.75 o 
   2   7   0      161.37      215.81      4.61 o 
   3   7   0     1930.05     1991.72     59.25 o 
   4   7   0       58.02       49.72      1.85 o 
   5   7   0      432.37      421.96      7.23 o 
   6   7   0       84.03       89.44      3.31 o 
   0   8   0      978.37     1020.51      9.70 o 
   2   8   0     1743.96     1767.54     16.58 o 
   3   8   0      567.37      507.39      6.87 o 
   4   8   0     1138.50     1117.11     13.65 o 
   5   8   0       48.17       46.06      2.35 o 
   6   8   0        4.63        5.59      0.60 o 
   1   9   0      102.38       91.54      1.69 o 
   2   9   0       63.75       71.59      2.05 o 
   3   9   0      271.84      250.91      4.80 o 
   4   9   0        1.37        1.27      0.66 o 
   5   9   0       67.34       71.00      2.79 o 
   6   9   0        1.12        2.21      0.49 o 
   0  10   0     2865.61     3035.92     47.39 o 
   1  10   0      368.39      436.08      5.01 o 
   2  10   0     1220.57     1354.74     24.73 o 
   3  10   0       14.81       16.74      1.20 o 
   4  10   0     1294.39     1266.65     15.01 o 
   5  10   0       10.14        9.03      1.13 o 
   6  10   0      135.67      150.92      3.71 o 
   1  11   0        3.46        2.98      0.41 o 
   2  11   0        3.96        5.47      0.69 o 
   3  11   0      199.85      212.81      4.45 o 
   4  11   0       34.31       30.37      1.90 o 
   5  11   0       22.08       23.04      2.09 o 
   6  11   0      167.45      182.56      4.04 o 
   0  12   0     4527.90     4713.69     74.41 o 
   1  12   0      127.42      136.40      2.84 o 
   2  12   0      133.81      130.17      4.69 o 
   3  12   0      383.36      412.50     14.01 o 
   4  12   0        0.48        0.05      0.59 o 
   5  12   0       45.52       40.74      2.21 o 
   6  12   0       45.51       49.68      2.00 o 
   1  13   0       13.14       16.44      1.01 o 
   2  13   0       21.83       22.32      1.30 o 
   3  13   0     1569.58     1607.96     14.03 o 
   4  13   0       37.35       38.09      2.09 o 
   5  13   0       41.06       44.77      2.21 o 
   6  13   0        5.57        3.66      0.92 o 
   0  14   0      316.96      383.90     22.21 o 
   1  14   0        8.96       13.86      1.07 o 
   2  14   0        0.38        1.72      0.46 o 
   3  14   0     1849.46     1822.86     17.62 o 
   4  14   0        7.15       10.40      1.32 o 
   5  14   0      431.93      444.87      8.69 o 
   1  15   0        1.56        1.79      0.41 o 
   2  15   0        2.32        0.92      0.53 o 
   3  15   0      225.52      215.86      3.83 o 
   4  15   0       80.49       61.77      3.23 o 
   5  15   0       22.29       26.51      2.58 o 
   0  16   0      551.76      620.98     10.69 o 
   1  16   0        3.68        2.93      0.54 o 
   2  16   0       91.55       87.84      2.73 o 
   3  16   0       13.55       13.55      0.99 o 
   4  16   0      451.92      393.65     13.05 o 
   5  16   0       62.48       68.46      4.81 o 
   1  17   0     2198.85     2078.11     24.23 o 
   2  17   0       39.34       35.00      1.71 o 
   3  17   0       22.06       20.09      1.33 o 
   4  17   0      412.36      346.35     10.30 o 
   5  17   0      185.07      208.91     16.94 o 
   0  18   0     1320.44     1402.93    114.94 o 
   1  18   0        2.18        2.44      0.79 o 
   2  18   0        5.71        5.86      0.95 o 
   3  18   0      137.50      134.86      3.01 o 
   4  18   0       14.29       12.91      1.39 o 
   5  18   0       23.30       20.15      1.83 o 
   1  19   0      192.98      177.08      5.58 o 
   2  19   0       91.93       92.45      2.83 o 
   3  19   0       18.82       17.63      1.37 o 
   4  19   0        2.47        2.90      0.79 o 
   0  20   0      194.37      184.54      8.70 o 
   1  20   0      289.15      280.04      5.98 o 
   2  20   0      288.21      291.79      6.07 o 
   3  20   0      127.76      131.48      3.36 o 
   4  20   0        6.61        6.31      0.79 o 
   1  21   0       34.87       35.47      1.93 o 
   2  21   0       32.09       34.34      3.66 o 
   3  21   0       22.47       20.39      1.48 o 
   4  21   0       57.97       74.64      3.21 o 
   0  22   0       88.62       88.84      5.50 o 
   1  22   0       66.37       68.99      3.39 o 
   2  22   0      450.00      474.45      9.05 o 
   3  22   0      196.68      212.20     13.28 o 
   1  23   0      343.76      313.51     12.13 o 
   2  23   0       67.02       76.93      3.24 o 
   3  23   0        9.00        8.70      1.37 o 
   0  24   0      195.01      201.82      8.24 o 
   1  24   0        0.99        0.92      0.65 o 
   2  24   0        6.00        4.27      0.76 o 
   1  25   0        0.61        1.03      0.46 o 
  -5   0   1      100.31      102.96      4.95 o 
  -3   0   1     1087.39     1046.83     12.90 o 
  -1   0   1      791.76      777.69     33.43 o 
   1   0   1     9210.55     8528.44     57.31 o 
   3   0   1      404.80      360.41      5.36 o 
   5   0   1      972.18      945.45     15.11 o 
  -6   1   1      152.73      160.83      3.87 o 
  -5   1   1       95.71       89.11      2.23 o 
  -4   1   1        4.00        4.78      0.63 o 
  -2   1   1      156.23      149.05      2.45 o 
  -1   1   1     1053.53      990.97     14.20 o 
   0   1   1     3554.72     3392.66     44.88 o 
   2   1   1     2122.06     2103.35     14.62 o 
   3   1   1     1549.15     1605.19     27.11 o 
   4   1   1      147.88      138.68      3.59 o 
   5   1   1      247.10      237.92      4.10 o 
   6   1   1        6.38        4.13      0.67 o 
  -6   2   1      257.27      268.06      5.87 o 
  -5   2   1      115.38      112.70      2.78 o 
  -4   2   1      463.57      439.09     12.14 o 
  -3   2   1      505.74      530.50     10.82 o 
  -2   2   1     3923.00     3959.37     54.15 o 
  -1   2   1     6028.65     5719.22     32.43 o 
   0   2   1      371.52      409.35      5.82 o 
   1   2   1     1012.38      925.82      6.00 o 
   2   2   1     1797.89     1675.59     20.45 o 
   3   2   1     2006.27     2040.87     22.85 o 
   4   2   1        2.15        2.09      0.86 o 
   5   2   1       38.62       36.68      1.78 o 
   6   2   1        4.76        4.62      0.67 o 
  -6   3   1       50.69       44.81      2.01 o 
  -5   3   1      809.93      773.66     17.12 o 
  -4   3   1     1932.43     1977.48     39.87 o 
  -3   3   1      882.99      864.95     30.82 o 
  -2   3   1       40.45       42.95      0.89 o 
  -1   3   1     1451.53     1434.39     12.78 o 
   0   3   1     1998.54     2064.71     21.04 o 
   1   3   1     3068.37     2841.27     17.36 o 
   2   3   1      405.94      362.93      6.26 o 
   3   3   1     2302.48     2422.24     14.44 o 
   4   3   1       14.68       11.02      1.07 o 
   5   3   1       90.15       84.60      2.71 o 
   6   3   1      165.43      174.24      4.81 o 
  -6   4   1      108.62      120.40      4.81 o 
  -5   4   1       20.32       16.35      1.30 o 
  -4   4   1      126.51      112.32      2.73 o 
  -3   4   1        0.90        1.65      0.32 o 
  -2   4   1      553.13      532.14      5.50 o 
  -1   4   1    14604.09    15168.59    100.37 o 
   0   4   1      391.70      399.40      9.40 o 
   1   4   1       28.90       30.77      0.93 o 
   3   4   1      469.24      496.82      7.80 o 
   4   4   1      212.67      235.73      6.96 o 
   5   4   1       44.57       43.78      1.92 o 
   6   4   1       51.12       46.45      2.41 o 
  -6   5   1       18.95       16.96      1.62 o 
  -5   5   1     1001.68      931.66     11.42 o 
  -4   5   1        4.22        5.87      0.78 o 
  -3   5   1     1939.17     1996.04     51.16 o 
  -2   5   1       45.10       54.16      1.45 o 
  -1   5   1    44820.95    45108.42    695.81 o 
   0   5   1      381.03      417.24      3.16 o 
   1   5   1     2935.62     3238.24     44.76 o 
   2   5   1      116.76      143.69      2.59 o 
   3   5   1     1223.30     1242.60     18.44 o 
   4   5   1       55.03       66.07      5.04 o 
   5   5   1      546.46      536.76      8.65 o 
   6   5   1       73.28       70.09      2.91 o 
  -6   6   1      161.17      172.16      8.70 o 
  -5   6   1        8.10        7.60      0.92 o 
  -4   6   1       76.77       80.63      2.63 o 
  -3   6   1        4.65        4.41      0.47 o 
  -1   6   1     1268.70     1584.97      8.04 o 
   0   6   1      170.05      170.15      2.82 o 
   1   6   1       23.88       27.50      0.86 o 
   2   6   1       83.87      118.09      1.66 o 
   3   6   1       31.87       41.08      1.30 o 
   4   6   1       97.34       99.91      2.98 o 
   5   6   1      199.11      192.43      7.90 o 
   6   6   1        4.58        5.53      0.97 o 
  -6   7   1       62.30       63.46      2.91 o 
  -5   7   1      263.60      263.12      5.61 o 
  -4   7   1      321.93      318.15      4.89 o 
  -3   7   1      312.89      303.95      5.52 o 
  -2   7   1        0.26        2.03      0.37 o 
  -1   7   1     4939.15     5531.38     69.22 o 
   0   7   1      466.02      529.86      7.40 o 
   1   7   1      640.66      755.40      9.75 o 
   2   7   1     2872.11     3269.05     36.25 o 
   3   7   1      192.13      224.28      7.78 o 
   4   7   1      222.80      203.34      4.24 o 
   5   7   1        8.76        9.09      1.20 o 
   6   7   1       70.24       77.77      3.06 o 
  -6   8   1       59.83       58.39      2.59 o 
  -5   8   1      549.54      537.39     11.22 o 
  -4   8   1      403.22      423.58      9.85 o 
  -3   8   1       90.74       88.35      2.24 o 
  -1   8   1     1152.05     1392.23     17.29 o 
   0   8   1      500.23      562.04      6.66 o 
   1   8   1      146.99      173.01      3.11 o 
   3   8   1       86.29       85.68      2.34 o 
   4   8   1        4.26        4.21      0.64 o 
   5   8   1        3.00        1.95      0.67 o 
   6   8   1        4.77        5.50      0.97 o 
  -6   9   1       75.40       76.76      2.91 o 
  -5   9   1       99.89       90.42      3.15 o 
  -4   9   1     2960.55     2747.51     93.39 o 
  -3   9   1      132.72      148.03      3.25 o 
  -2   9   1      926.38     1042.41      9.57 o 
  -1   9   1      318.90      355.64      7.40 o 
   0   9   1       49.45       47.92      1.28 o 
   1   9   1       66.43       74.97      2.39 o 
   2   9   1        1.67        1.72      0.57 o 
   3   9   1      136.22      151.53      5.73 o 
   4   9   1      223.69      214.48      5.32 o 
   5   9   1       69.20       59.60      3.12 o 
   6   9   1      383.39      432.59     18.77 o 
  -6  10   1       29.95       29.65      1.48 o 
  -5  10   1       92.64       94.70      3.15 o 
  -4  10   1      249.63      237.80     12.03 o 
  -3  10   1       22.18       27.93      1.53 o 
  -1  10   1      346.98      364.95      5.04 o 
   0  10   1        9.61       12.59      0.61 o 
   1  10   1      592.79      606.96      6.54 o 
   2  10   1      406.82      460.42     10.41 o 
   3  10   1      444.10      395.70     11.02 o 
   4  10   1        2.38        4.66      0.94 o 
   5  10   1      313.67      302.67     11.76 o 
   6  10   1       66.49       83.34      4.35 o 
  -6  11   1      108.77      104.81      8.26 o 
  -5  11   1      661.67      667.39     11.28 o 
  -4  11   1       67.22       61.33      3.06 o 
  -3  11   1       54.75       53.45      2.27 o 
  -2  11   1      122.86      139.30      4.94 o 
  -1  11   1     3499.99     3850.92     40.82 o 
   0  11   1      167.65      182.92      2.50 o 
   1  11   1       83.63       84.35      2.15 o 
   2  11   1      635.10      663.61     10.17 o 
   3  11   1      140.38      156.30      5.04 o 
   4  11   1      401.52      378.92      7.13 o 
   5  11   1       13.81       13.87      1.49 o 
   6  11   1       20.89       28.66      2.75 o 
  -6  12   1      263.26      291.05      5.01 o 
  -5  12   1      101.88      100.64      7.56 o 
  -4  12   1       16.83       13.69      1.16 o 
  -3  12   1       22.14       22.39      1.75 o 
  -2  12   1     1330.02     1426.04     16.94 o 
  -1  12   1      324.78      354.24      6.08 o 
   0  12   1     3271.81     3569.23     65.29 o 
   1  12   1      436.80      438.80      6.21 o 
   2  12   1      529.45      530.48      9.19 o 
   3  12   1      506.02      503.85      8.10 o 
   4  12   1      606.39      608.94      9.32 o 
   5  12   1      122.86      130.49      4.85 o 
   6  12   1       41.65       55.05      2.29 o 
  -6  13   1        0.48        0.27      0.31 o 
  -5  13   1      406.53      419.05     41.67 o 
  -4  13   1       54.69       54.13      2.37 o 
  -3  13   1      354.04      349.52      7.27 o 
  -2  13   1      666.38      727.23     10.95 o 
  -1  13   1     1181.20     1247.70     10.58 o 
   0  13   1       79.76       92.34      1.98 o 
   1  13   1       84.79       78.77      2.27 o 
   2  13   1       13.08        9.90      1.06 o 
   3  13   1       77.78       67.91      2.55 o 
   4  13   1       52.81       49.91      2.10 o 
   5  13   1        1.92        1.49      0.46 o 
  -5  14   1      130.38      121.15      4.58 o 
  -4  14   1       78.74       73.10      3.51 o 
  -3  14   1      423.13      415.64      6.04 o 
  -2  14   1      153.64      151.77      5.25 o 
  -1  14   1      241.05      253.54      5.08 o 
   0  14   1      205.24      193.81      4.43 o 
   1  14   1        0.96        1.99      0.35 o 
   2  14   1      461.49      468.00      9.05 o 
   3  14   1      499.30      461.56      7.59 o 
   4  14   1        7.95        7.01      0.96 o 
   5  14   1       14.15       19.26      1.39 o 
  -5  15   1      118.81      104.05      3.89 o 
  -4  15   1      171.01      168.60      5.41 o 
  -3  15   1      368.59      345.44      5.51 o 
  -2  15   1      258.85      245.88      6.69 o 
  -1  15   1      894.18      931.23     11.00 o 
   0  15   1      414.25      508.24     15.85 o 
   1  15   1      665.17      707.47      9.85 o 
   2  15   1       17.20       15.17      1.39 o 
   3  15   1      288.31      284.20      6.43 o 
   4  15   1       62.01       46.43      3.89 o 
   5  15   1        0.66        1.53      0.53 o 
  -5  16   1       56.61       60.67      5.50 o 
  -4  16   1       11.89        7.59      1.01 o 
  -3  16   1      322.86      313.33      6.88 o 
  -2  16   1        0.99        1.90      0.67 o 
  -1  16   1      145.77      141.88      3.42 o 
   0  16   1       77.16      101.21      3.17 o 
   1  16   1      173.62      183.70      3.98 o 
   2  16   1       19.62       19.30      1.30 o 
   3  16   1      313.04      293.66     10.71 o 
   4  16   1      226.87      197.37      9.62 o 
   5  16   1       21.19       24.32      1.52 o 
  -5  17   1        9.54        9.70      1.10 o 
  -4  17   1       10.05        9.59      1.26 o 
  -3  17   1      821.82      801.05      9.45 o 
  -2  17   1      121.38      111.47      3.68 o 
  -1  17   1      480.59      428.11      7.54 o 
   0  17   1       69.15       74.49      2.99 o 
   1  17   1      161.43      165.46      3.86 o 
   2  17   1      995.91      928.89     10.77 o 
   3  17   1        6.84        6.10      0.92 o 
   4  17   1      357.63      313.79      8.25 o 
   5  17   1        6.21        6.87      1.37 o 
  -5  18   1        0.31        0.46      0.32 o 
  -4  18   1       16.85       16.24      1.83 o 
  -3  18   1      116.62      107.96      2.72 o 
  -2  18   1      285.13      257.53      5.70 o 
  -1  18   1       19.84       16.00      1.48 o 
   0  18   1      180.34      178.33      5.98 o 
   1  18   1       28.26       29.05      1.53 o 
   2  18   1      430.28      417.87      7.93 o 
   3  18   1      123.78      122.46      3.48 o 
   4  18   1       12.20       12.60      1.62 o 
  -4  19   1       14.24       14.07      1.21 o 
  -3  19   1       18.87       18.17      1.42 o 
  -2  19   1        0.04        0.86      0.59 o 
  -1  19   1      150.97      142.53      5.34 o 
   0  19   1       15.72       15.76      1.76 o 
   1  19   1        0.52        0.37      0.41 o 
   2  19   1     1150.62     1148.15     13.02 o 
   3  19   1       44.54       40.08      2.28 o 
   4  19   1      551.86      496.02     23.35 o 
  -4  20   1       40.88       39.34      2.26 o 
  -3  20   1        0.14        0.73      0.92 o 
  -2  20   1        0.84        0.46      0.65 o 
  -1  20   1        3.62        4.64      0.79 o 
   0  20   1       13.90       14.00      1.62 o 
   1  20   1      108.65      114.07      3.21 o 
   2  20   1      677.91      679.80      9.41 o 
   3  20   1      466.71      482.10      9.48 o 
   4  20   1        3.75        4.21      0.73 o 
  -4  21   1       49.98       53.87      5.27 o 
  -3  21   1      110.72      105.20      4.17 o 
  -2  21   1       31.99       28.91      1.85 o 
  -1  21   1      162.26      155.44      5.15 o 
   0  21   1      266.50      251.42      6.80 o 
   1  21   1        3.38        3.66      0.97 o 
   2  21   1        4.65        6.41      1.10 o 
   3  21   1      158.07      168.27      4.03 o 
  -3  22   1      108.90      103.71      5.04 o 
  -2  22   1      663.76      672.34      8.87 o 
  -1  22   1      186.85      169.97      7.56 o 
   0  22   1      342.71      326.09      7.45 o 
   1  22   1        0.27        0.92      0.86 o 
   2  22   1       77.57       79.52      3.39 o 
   3  22   1       68.44       62.08      2.74 o 
  -3  23   1      100.95      120.58      4.58 o 
  -2  23   1       12.58       14.32      1.13 o 
  -1  23   1      231.32      231.08      5.80 o 
   0  23   1        0.20        0.92      0.37 o 
   1  23   1       46.55       46.93      2.21 o 
   2  23   1       13.45       13.28      1.10 o 
  -2  24   1       26.52       32.98      1.94 o 
  -1  24   1       28.32       30.45      1.94 o 
   0  24   1      143.71      134.28      3.48 o 
   1  24   1      182.49      185.46      6.41 o 
   2  24   1        0.76        1.37      0.92 o 
  -1  25   1      218.40      225.70      5.04 o 
   0  25   1        9.04        6.09      0.67 o 
   1  25   1       42.18       43.06      1.94 o 
  -6   0   2     1139.56     1252.74     18.09 o 
  -4   0   2     2260.97     2383.50     53.58 o 
  -2   0   2     7007.98     6905.77     61.60 o 
   0   0   2      209.61      280.88      4.35 o 
   2   0   2     4480.23     4691.89     36.62 o 
   4   0   2      578.87      689.51     12.14 o 
   6   0   2      519.49      496.84     10.99 o 
  -6   1   2        0.24        1.18      0.67 o 
  -5   1   2      162.46      155.61      3.71 o 
  -4   1   2       15.65       13.63      0.93 o 
  -3   1   2      171.38      168.92      5.39 o 
  -2   1   2     1673.70     1833.49     13.02 o 
  -1   1   2       16.88       22.12      1.59 o 
   0   1   2        6.37       10.46      0.41 o 
   1   1   2      279.49      294.12      2.44 o 
   2   1   2      730.47      700.08      8.48 o 
   3   1   2       72.22       68.85      2.31 o 
   4   1   2      515.16      535.17      7.44 o 
   5   1   2       94.07       81.95      2.72 o 
   6   1   2      144.36      144.45      3.25 o 
  -6   2   2      395.07      430.71      6.87 o 
  -5   2   2      902.63      896.11      9.67 o 
  -4   2   2       55.63       52.23      1.93 o 
  -3   2   2        7.66        6.70      0.61 o 
  -2   2   2     2964.52     3136.94     22.59 o 
  -1   2   2      980.43     1001.45     26.51 o 
   0   2   2     4396.25     4639.56     51.06 o 
   1   2   2      555.52      520.64      3.73 o 
   2   2   2        9.01       12.39      0.52 o 
   3   2   2      263.36      218.77      4.74 o 
   4   2   2       32.18       38.56      2.28 o 
   5   2   2      131.40      126.45      4.36 o 
   6   2   2       61.49       54.62      1.93 o 
  -6   3   2      188.75      199.21      4.40 o 
  -5   3   2        4.42        3.93      1.37 o 
  -4   3   2      196.36      216.11      3.68 o 
  -3   3   2      785.77      873.13     22.59 o 
  -2   3   2      256.18      275.48      3.56 o 
  -1   3   2       70.31       70.06      2.09 o 
   0   3   2     2397.75     2375.20     22.66 o 
   1   3   2       27.28       26.84      0.85 o 
   2   3   2       14.01        6.00      0.46 o 
   3   3   2       64.04       70.13      1.92 o 
   4   3   2       14.22       13.17      1.21 o 
   5   3   2       13.91        9.46      1.37 o 
   6   3   2       41.23       49.05      1.93 o 
  -6   4   2        0.55        0.27      0.76 o 
  -5   4   2     1018.19      972.85     14.08 o 
  -4   4   2      330.10      328.13      5.68 o 
  -3   4   2        9.87        5.93      0.51 o 
  -2   4   2      463.03      499.79     11.24 o 
  -1   4   2      200.20      217.17      3.85 o 
   0   4   2      613.09      691.83     15.07 o 
   1   4   2      565.77      561.17      5.38 o 
   2   4   2      303.92      320.14      5.56 o 
   3   4   2      636.47      622.68      9.06 o 
   4   4   2       31.96       25.57      1.43 o 
   5   4   2      202.81      170.02     14.65 o 
   6   4   2        0.36        1.37      0.65 o 
  -6   5   2       21.09       19.01      1.62 o 
  -5   5   2      610.16      554.40     10.04 o 
  -4   5   2        3.77        1.26      0.46 o 
  -3   5   2       48.70       48.60      1.81 o 
  -2   5   2       61.90       75.92      1.65 o 
  -1   5   2     2537.14     2561.36     50.67 o 
   0   5   2     6046.51     6434.87     45.89 o 
   1   5   2       65.17       58.69      1.10 o 
   2   5   2      650.85      650.90      6.77 o 
   3   5   2       11.81       15.65      0.97 o 
   4   5   2      886.65      830.23     10.55 o 
   5   5   2      191.80      138.50     11.91 o 
   6   5   2      665.30      729.65     10.17 o 
  -6   6   2      252.75      258.13      5.98 o 
  -5   6   2      100.50       93.60      3.25 o 
  -4   6   2       72.84       78.30      2.25 o 
  -3   6   2      216.75      257.37      6.70 o 
  -2   6   2       78.03       88.16      2.25 o 
  -1   6   2      660.36      709.67      7.58 o 
   0   6   2        1.98        3.10      0.32 o 
   1   6   2     3400.73     3325.16     14.17 o 
   2   6   2     1135.57     1384.49     14.38 o 
   3   6   2      149.88      120.81      3.54 o 
   4   6   2       34.09       35.14      1.81 o 
   5   6   2       51.37       36.37      3.21 o 
   6   6   2      150.70      149.36      4.04 o 
  -6   7   2      111.58      121.01      4.04 o 
  -5   7   2      157.02      150.51      5.95 o 
  -4   7   2       64.40       70.51      2.24 o 
  -3   7   2     1623.06     1698.24     53.87 o 
  -2   7   2      733.79      840.89     15.93 o 
  -1   7   2     7706.47     8247.86    129.52 o 
   0   7   2      413.16      417.25      9.61 o 
   1   7   2      707.16      715.73      6.36 o 
   2   7   2     4522.65     4912.70     50.96 o 
   3   7   2        7.37       12.42      0.89 o 
   4   7   2      238.41      241.32      4.67 o 
   5   7   2       72.13       74.37      6.87 o 
   6   7   2       37.75       48.55      2.98 o 
  -6   8   2      392.50      396.01      7.10 o 
  -5   8   2        0.26        2.11      0.80 o 
  -4   8   2      364.14      353.99      5.76 o 
  -3   8   2       89.64       88.12      2.55 o 
  -2   8   2     1366.06     1496.79     15.20 o 
  -1   8   2      297.03      384.15      8.47 o 
   0   8   2        2.68        2.34      0.34 o 
   2   8   2       10.25       11.32      0.70 o 
   3   8   2        1.48        0.55      0.31 o 
   4   8   2       40.06       39.13      1.98 o 
   5   8   2      169.69      147.28      9.39 o 
   6   8   2        2.20        1.83      0.65 o 
  -6   9   2       80.36       80.83      3.06 o 
  -5   9   2       24.63       21.22      2.23 o 
  -4   9   2      299.36      278.52      5.75 o 
  -3   9   2     1332.24     1250.14     16.51 o 
  -2   9   2     1858.55     2026.91     26.33 o 
  -1   9   2      466.16      518.97      8.78 o 
   0   9   2       51.87       77.49      2.03 o 
   1   9   2      627.32      638.36      4.78 o 
   2   9   2      349.68      395.74      5.08 o 
   3   9   2      110.01      122.76      3.54 o 
   4   9   2        8.29        7.89      0.96 o 
   5   9   2       12.30       16.17      1.78 o 
   6   9   2        2.64        2.06      0.65 o 
  -6  10   2       88.12       91.95      3.06 o 
  -5  10   2       22.20       22.01      1.42 o 
  -4  10   2      411.56      378.37      7.27 o 
  -3  10   2       40.73       42.77      2.08 o 
  -2  10   2     9913.11     9964.41     77.55 o 
  -1  10   2      226.37      282.58      4.74 o 
   0  10   2     1975.41     2132.52     47.99 o 
   1  10   2       68.24       80.40      1.57 o 
   2  10   2      131.79      137.19      4.21 o 
   3  10   2       19.09       27.62      1.72 o 
   4  10   2       38.26       37.73      3.19 o 
   5  10   2       49.22       38.50      2.00 o 
   6  10   2      121.31      128.68      3.24 o 
  -6  11   2       13.70       14.65      1.30 o 
  -5  11   2        0.75        1.14      0.65 o 
  -4  11   2      335.25      301.50      5.82 o 
  -3  11   2        6.49        7.05      1.01 o 
  -2  11   2      930.01     1036.22     13.05 o 
  -1  11   2        1.41        4.06      0.41 o 
   0  11   2      311.55      335.56      8.14 o 
   1  11   2      697.75      782.75      6.89 o 
   2  11   2      156.21      137.57      4.16 o 
   3  11   2      180.65      163.85      4.16 o 
   4  11   2       16.19       14.77      1.48 o 
   5  11   2       64.86       55.14      2.71 o 
   6  11   2       15.88       17.57      1.37 o 
  -6  12   2      109.01      110.37      2.91 o 
  -5  12   2       36.10       38.07      2.98 o 
  -4  12   2     1217.49     1115.47     17.37 o 
  -3  12   2       65.83       70.09      2.14 o 
  -2  12   2      546.70      527.03      6.85 o 
  -1  12   2       27.44       34.29      1.51 o 
   0  12   2      330.41      326.62      4.29 o 
   1  12   2     2773.14     2897.25     27.48 o 
   2  12   2      630.28      655.20     10.67 o 
   3  12   2     1142.82     1139.83     10.60 o 
   4  12   2        1.14        1.50      0.67 o 
   5  12   2      218.37      203.32      4.19 o 
  -6  13   2       83.31       73.12     11.68 o 
  -5  13   2       27.85       27.26      1.94 o 
  -4  13   2      256.92      257.42     11.32 o 
  -3  13   2      309.62      290.30      7.03 o 
  -2  13   2      144.72      134.67      4.18 o 
  -1  13   2       32.98       37.74      1.62 o 
   0  13   2       62.36       54.70      1.72 o 
   1  13   2        4.36        5.40      0.51 o 
   2  13   2      433.38      452.01      8.72 o 
   3  13   2      198.88      200.78      5.23 o 
   4  13   2      124.02      108.16      5.81 o 
   5  13   2       51.95       50.63      2.00 o 
  -5  14   2       58.98       62.57      2.74 o 
  -4  14   2       10.90       11.73      1.19 o 
  -3  14   2      387.52      363.91      7.47 o 
  -2  14   2      184.62      207.57      5.35 o 
  -1  14   2        0.73        1.98      0.53 o 
   0  14   2       26.78       35.88      1.44 o 
   1  14   2      145.33      155.72      3.35 o 
   2  14   2       31.30       31.26      1.65 o 
   3  14   2      369.08      367.55     13.97 o 
   4  14   2       29.74       22.98      2.36 o 
   5  14   2      163.51      181.57      6.75 o 
  -5  15   2       39.45       40.56      2.52 o 
  -4  15   2       44.62       48.70      2.21 o 
  -3  15   2      149.97      140.03      3.19 o 
  -2  15   2      343.28      334.43      8.13 o 
  -1  15   2       80.84       95.26      3.34 o 
   0  15   2      412.02      446.36     13.81 o 
   1  15   2       83.51       98.15      2.90 o 
   2  15   2     1225.03     1204.34     13.39 o 
   3  15   2        1.70        1.77      0.59 o 
   4  15   2      257.36      237.52     16.03 o 
   5  15   2        0.02        0.23      0.65 o 
  -5  16   2        9.39       10.72      2.06 o 
  -4  16   2       55.10       52.37      4.81 o 
  -3  16   2      233.29      219.70      4.32 o 
  -2  16   2      975.72      921.33     11.78 o 
  -1  16   2      527.31      534.35     10.37 o 
   0  16   2      116.51      123.84      3.68 o 
   1  16   2       48.73       47.11      1.58 o 
   2  16   2        5.34        3.58      0.69 o 
   3  16   2      303.55      270.60     15.34 o 
   4  16   2       15.67       15.24      2.06 o 
   5  16   2      272.79      313.05      7.33 o 
  -5  17   2       70.94       62.74      2.59 o 
  -4  17   2        0.16        1.20      0.59 o 
  -3  17   2      347.85      340.47      4.96 o 
  -2  17   2      590.00      550.14     10.00 o 
  -1  17   2      231.18      219.74      6.24 o 
   0  17   2      181.35      174.67      4.48 o 
   1  17   2        8.15        6.10      0.58 o 
   2  17   2      116.38      113.21      2.86 o 
   3  17   2      678.47      629.40     23.12 o 
   4  17   2       68.60       71.19      3.40 o 
   5  17   2        1.25        1.83      0.46 o 
  -5  18   2        0.24        0.46      0.46 o 
  -4  18   2      511.58      475.40      7.57 o 
  -3  18   2      130.32      106.44      3.25 o 
  -2  18   2      172.53      173.88      4.74 o 
  -1  18   2       24.89       21.79      1.37 o 
   0  18   2      155.32      156.89      4.21 o 
   1  18   2      110.36      111.43      3.31 o 
   2  18   2      596.00      569.47      7.43 o 
   3  18   2       71.33       65.04      3.24 o 
   4  18   2       24.80       20.65      1.94 o 
  -4  19   2       11.14        7.53      0.73 o 
  -3  19   2        8.65        9.14      1.13 o 
  -2  19   2       70.33       61.84      2.50 o 
  -1  19   2      312.01      264.83      7.24 o 
   0  19   2       67.98       70.49      2.81 o 
   1  19   2      146.61      142.54      4.69 o 
   2  19   2       67.46       65.32      2.12 o 
   3  19   2       22.16       20.48      1.76 o 
   4  19   2        1.37        2.66      0.76 o 
  -4  20   2       15.80       13.42      1.37 o 
  -3  20   2      242.48      214.46      8.35 o 
  -2  20   2      604.65      559.93      8.67 o 
  -1  20   2        2.74        2.20      0.76 o 
   0  20   2      187.17      190.63      5.98 o 
   1  20   2       41.91       45.28      1.94 o 
   2  20   2        0.38        0.73      0.35 o 
   3  20   2      195.60      203.42      7.10 o 
   4  20   2        5.01        6.65      0.97 o 
  -4  21   2        5.28        5.50      0.65 o 
  -3  21   2       65.83       64.97      2.90 o 
  -2  21   2       21.12       22.61      1.66 o 
  -1  21   2       33.35       32.37      2.41 o 
   0  21   2       53.28       48.44      2.46 o 
   1  21   2       31.96       33.28      1.85 o 
   2  21   2      234.85      248.83      6.00 o 
   3  21   2       82.09       86.04      5.27 o 
  -3  22   2       74.62       69.17      3.21 o 
  -2  22   2      108.01      110.53      3.32 o 
  -1  22   2      688.28      641.67     15.34 o 
   0  22   2       51.94       51.70      2.35 o 
   1  22   2      578.75      561.32      7.84 o 
   2  22   2       65.81       72.69      2.46 o 
   3  22   2       72.74       71.56      6.18 o 
  -3  23   2       52.35       62.35      3.89 o 
  -2  23   2       22.07       22.62      1.39 o 
  -1  23   2        1.64        1.37      0.86 o 
   0  23   2      135.35      139.97      3.59 o 
   1  23   2      259.96      258.82      5.83 o 
   2  23   2      309.33      369.39      6.48 o 
  -2  24   2       72.17       68.87      2.64 o 
  -1  24   2        3.51        2.16      0.49 o 
   0  24   2        3.41        3.90      0.92 o 
   1  24   2     1004.48      997.03     11.82 o 
  -1  25   2       68.21       70.92      2.25 o 
   0  25   2        2.97        3.07      0.69 o 
   1  25   2       50.56       58.16      3.21 o 
  -5   0   3      474.19      479.57     12.13 o 
  -3   0   3       78.93       70.57      2.59 o 
  -1   0   3     2358.84     2494.43     14.62 o 
   1   0   3     1641.57     1558.17     12.24 o 
   3   0   3     1232.41     1117.32     20.15 o 
   5   0   3     1136.45     1009.05     76.70 o 
  -6   1   3      166.22      181.20      4.23 o 
  -5   1   3      100.70      101.36      2.98 o 
  -4   1   3       48.52       51.24      1.52 o 
  -3   1   3      612.65      640.63     15.40 o 
  -2   1   3       14.63       26.08      0.77 o 
  -1   1   3     1515.83     1676.80     14.70 o 
   0   1   3     1401.48     1381.58      8.80 o 
   1   1   3        1.61        1.30      0.19 o 
   2   1   3      449.18      336.28      8.09 o 
   3   1   3      238.62      205.00      4.48 o 
   4   1   3      179.87      165.09      2.92 o 
   5   1   3      308.26      287.55      6.48 o 
   6   1   3       47.03       47.61      1.66 o 
  -6   2   3      442.39      497.02      7.22 o 
  -5   2   3        8.14        7.28      0.92 o 
  -4   2   3      622.87      645.49      5.98 o 
  -3   2   3       40.09       28.01      1.19 o 
  -2   2   3     2093.86     2369.43     21.19 o 
  -1   2   3     1135.05     1244.56     14.59 o 
   0   2   3        0.39        2.81      0.58 o 
   1   2   3      837.46      828.61     14.60 o 
   2   2   3       37.01       43.17      1.37 o 
   3   2   3        1.67        1.49      0.40 o 
   4   2   3      243.74      249.09      4.22 o 
   5   2   3      182.46      181.87      5.50 o 
   6   2   3       21.17       19.43      1.06 o 
  -6   3   3        3.52        3.62      0.82 o 
  -5   3   3      146.58      144.17      4.05 o 
  -4   3   3       24.72       24.99      1.12 o 
  -3   3   3     1584.28     1744.43     17.48 o 
  -2   3   3      460.65      562.75      7.41 o 
  -1   3   3       31.97       29.97      0.80 o 
   0   3   3       48.90       52.61      1.11 o 
   1   3   3     2729.09     2814.07     23.63 o 
   2   3   3      464.74      423.29      7.96 o 
   3   3   3      201.40      209.66      6.78 o 
   4   3   3       47.88       51.26      1.90 o 
   5   3   3        5.97        6.81      1.06 o 
   6   3   3      180.93      202.33      3.68 o 
  -6   4   3        1.85        2.20      0.76 o 
  -5   4   3      286.83      275.77      6.28 o 
  -4   4   3      686.69      692.93     11.01 o 
  -3   4   3      532.55      549.59      7.21 o 
  -2   4   3        8.53       13.23      0.77 o 
  -1   4   3      130.36      117.94      3.11 o 
   0   4   3      383.45      395.84      6.94 o 
   1   4   3      966.45     1136.61     12.55 o 
   2   4   3       44.09       46.39      1.64 o 
   3   4   3      490.72      522.48      7.44 o 
   4   4   3      488.44      463.43      5.89 o 
   5   4   3       18.15       13.42      1.39 o 
   6   4   3       28.19       34.60      1.48 o 
  -6   5   3        0.85        0.00      0.76 o 
  -5   5   3      462.83      459.95      6.93 o 
  -4   5   3      158.53      161.30      3.19 o 
  -3   5   3     2480.55     2609.91     24.77 o 
  -2   5   3     1395.28     1606.57     26.17 o 
  -1   5   3      448.06      477.26      6.71 o 
   1   5   3      512.07      540.14      4.53 o 
   2   5   3       45.11       40.07      1.17 o 
   3   5   3       69.68       95.97      3.57 o 
   4   5   3        2.43        2.58      0.55 o 
   5   5   3     1115.47     1036.44     59.07 o 
   6   5   3        2.33        2.99      0.65 o 
  -6   6   3       79.42       89.75      3.39 o 
  -5   6   3      289.74      273.08      5.55 o 
  -4   6   3        5.17        6.18      0.72 o 
  -3   6   3      109.11      102.63      3.08 o 
  -2   6   3      360.49      478.78     13.75 o 
  -1   6   3      333.31      326.44      3.88 o 
   0   6   3       17.92       17.54      0.87 o 
   1   6   3       95.06       89.39      1.69 o 
   2   6   3      190.41      200.75      2.81 o 
   3   6   3      182.47      168.66      3.64 o 
   4   6   3        8.25        7.04      0.87 o 
   5   6   3        0.68        0.00      0.67 o 
   6   6   3       11.94       11.22      0.97 o 
  -6   7   3      157.27      162.21      5.27 o 
  -5   7   3      768.88      740.33      9.43 o 
  -4   7   3      363.85      368.89      5.77 o 
  -3   7   3      193.55      184.40      3.97 o 
  -2   7   3      713.73      709.49     10.08 o 
  -1   7   3     2397.19     2446.43     31.78 o 
   0   7   3     1366.51     1270.34     11.27 o 
   1   7   3     1125.75     1183.55      7.85 o 
   2   7   3     1060.40     1078.56     16.78 o 
   3   7   3      157.68      185.37      4.52 o 
   4   7   3      657.38      621.81      7.72 o 
   5   7   3      486.99      459.61     25.87 o 
   6   7   3      347.04      388.65     10.30 o 
  -6   8   3      117.22      123.44      3.89 o 
  -5   8   3      398.20      403.20     10.95 o 
  -4   8   3       26.45       27.51      1.47 o 
  -3   8   3       47.49       37.43      1.62 o 
  -2   8   3       17.20       26.29      1.39 o 
  -1   8   3       63.87       75.75      2.11 o 
   1   8   3      252.12      216.06      3.04 o 
   2   8   3      609.45      721.74     13.45 o 
   3   8   3       13.51        7.42      1.10 o 
   4   8   3       45.81       48.96      1.85 o 
   5   8   3       37.11       34.78      4.35 o 
   6   8   3        0.66        0.92      0.69 o 
  -6   9   3       20.82       25.06      1.62 o 
  -5   9   3        2.01        1.68      0.60 o 
  -4   9   3      165.74      155.64      3.39 o 
  -3   9   3        0.09        0.96      0.49 o 
  -2   9   3      249.23      279.69     10.02 o 
  -1   9   3       96.31       85.07      2.72 o 
   0   9   3      546.83      563.03     14.95 o 
   1   9   3      181.48      197.29      2.94 o 
   2   9   3     2260.55     2403.81     24.69 o 
   3   9   3        0.14        0.88      0.65 o 
   4   9   3        4.76        3.21      0.56 o 
   5   9   3        8.24        7.36      1.09 o 
   6   9   3      119.75      132.08      3.21 o 
  -6  10   3       78.13       88.62      2.91 o 
  -5  10   3       25.52       27.12      2.09 o 
  -4  10   3        5.97        7.18      0.89 o 
  -3  10   3        9.59        6.78      0.80 o 
  -2  10   3      971.55     1006.64     36.75 o 
  -1  10   3     2716.87     2686.65     29.28 o 
   0  10   3      323.66      343.02     10.90 o 
   1  10   3     1995.73     1996.64     14.05 o 
   2  10   3       13.98       14.61      1.14 o 
   3  10   3      663.08      619.68      8.66 o 
   4  10   3      346.83      316.05      8.13 o 
   5  10   3      819.26      837.36     18.55 o 
   6  10   3       34.33       47.62      2.29 o 
  -6  11   3        3.92        3.96      0.92 o 
  -5  11   3       53.51       59.19      2.38 o 
  -4  11   3      188.18      184.90      3.95 o 
  -3  11   3        4.37        5.05      0.80 o 
  -2  11   3     1086.39     1108.29     12.43 o 
  -1  11   3       56.08       64.94      3.57 o 
   0  11   3      841.73      766.59     23.36 o 
   1  11   3       29.77       32.78      1.22 o 
   2  11   3       10.91       16.96      1.32 o 
   3  11   3       21.57       18.62      1.11 o 
   4  11   3      153.50      163.16      3.93 o 
   5  11   3      394.44      385.45      6.45 o 
  -6  12   3       18.67       24.94      2.29 o 
  -5  12   3       51.75       53.58      2.28 o 
  -4  12   3      489.03      516.11      9.52 o 
  -3  12   3       23.82       23.47      1.65 o 
  -2  12   3      324.28      297.53      8.77 o 
  -1  12   3       19.73       14.99      1.21 o 
   0  12   3       94.91       78.59      3.28 o 
   1  12   3     1448.45     1477.94     19.45 o 
   2  12   3       33.56       29.94      1.75 o 
   3  12   3      303.00      282.41      5.38 o 
   4  12   3       51.69       47.73      2.11 o 
   5  12   3      290.47      316.31      6.45 o 
  -5  13   3      388.27      397.06     10.30 o 
  -4  13   3        3.43        4.04      0.54 o 
  -3  13   3      171.89      177.66      4.40 o 
  -2  13   3      147.69      139.29      4.50 o 
  -1  13   3       14.44       15.25      1.76 o 
   0  13   3      460.12      470.78     11.75 o 
   1  13   3      678.66      726.10     11.37 o 
   2  13   3       82.49       84.91      2.68 o 
   3  13   3      103.28      101.88      4.10 o 
   4  13   3        0.06        0.37      0.49 o 
   5  13   3      400.49      376.00      5.70 o 
  -5  14   3        7.74        6.55      0.86 o 
  -4  14   3      345.66      346.98      7.36 o 
  -3  14   3      336.24      315.80      6.06 o 
  -2  14   3       80.25       85.30      2.80 o 
  -1  14   3       35.16       40.48      2.19 o 
   0  14   3       99.95      102.68      3.14 o 
   1  14   3       11.34        8.85      0.76 o 
   2  14   3      232.17      232.39      4.52 o 
   3  14   3        3.75        3.97      0.79 o 
   4  14   3        8.52        5.93      0.97 o 
   5  14   3        1.50        2.92      0.53 o 
  -5  15   3       49.76       48.71      4.12 o 
  -4  15   3      120.13      118.82      3.22 o 
  -3  15   3     3250.59     3177.39     26.69 o 
  -2  15   3       17.34       18.01      1.37 o 
  -1  15   3      507.40      514.12     10.18 o 
   0  15   3      304.42      289.79      9.19 o 
   1  15   3        2.69        1.83      0.46 o 
   2  15   3      102.18       92.57      2.86 o 
   3  15   3        1.88        1.98      0.53 o 
   4  15   3      126.92      113.66      4.81 o 
   5  15   3        0.30        0.46      0.69 o 
  -5  16   3        1.72        2.48      0.53 o 
  -4  16   3      177.98      199.89      4.43 o 
  -3  16   3       62.69       57.97      2.29 o 
  -2  16   3      113.66      108.28      3.26 o 
  -1  16   3      339.07      333.70     10.18 o 
   0  16   3      101.79      107.21      2.55 o 
   1  16   3        3.19        2.56      0.59 o 
   2  16   3       28.43       29.40      1.60 o 
   3  16   3       43.49       40.62      2.75 o 
   4  16   3        0.38        0.69      0.65 o 
  -5  17   3       79.65       91.13      3.21 o 
  -4  17   3      123.76      113.96      4.49 o 
  -3  17   3      260.99      221.49      5.88 o 
  -2  17   3      611.76      563.52      9.12 o 
  -1  17   3       53.49       51.02      2.17 o 
   0  17   3     1459.25     1409.73     17.63 o 
   1  17   3      335.15      317.66      6.66 o 
   2  17   3      219.95      195.87      5.32 o 
   3  17   3       11.01        9.16      1.30 o 
   4  17   3      464.97      488.43      9.22 o 
  -4  18   3       94.94       99.78      3.79 o 
  -3  18   3       98.86       96.72      3.52 o 
  -2  18   3      140.22      126.65      3.21 o 
  -1  18   3       67.91       64.80      2.54 o 
   0  18   3        0.16        0.12      0.49 o 
   1  18   3     1051.37     1033.39     22.67 o 
   2  18   3        0.36        0.23      0.37 o 
   3  18   3      222.25      216.71      5.98 o 
   4  18   3       50.03       51.69      2.08 o 
  -4  19   3       97.39       79.56      5.27 o 
  -3  19   3      103.31       95.53      3.34 o 
  -2  19   3        4.08        5.02      0.78 o 
  -1  19   3       10.76        9.22      0.94 o 
   0  19   3      538.59      502.14      8.10 o 
   1  19   3       12.87       14.81      1.14 o 
   2  19   3      279.66      264.53      5.37 o 
   3  19   3      107.97      108.68      4.04 o 
   4  19   3      230.13      233.68     13.74 o 
  -4  20   3      246.50      255.34     16.49 o 
  -3  20   3      139.99      116.43      3.59 o 
  -2  20   3       72.27       67.08      2.88 o 
  -1  20   3       69.86       69.40      2.34 o 
   0  20   3       15.47       14.29      1.14 o 
   1  20   3      101.16      106.48      2.48 o 
   2  20   3      176.14      180.78      5.01 o 
   3  20   3       53.23       61.42      2.74 o 
  -3  21   3      533.70      528.67     12.36 o 
  -2  21   3       12.84       12.00      1.21 o 
  -1  21   3      281.28      280.07     12.36 o 
   0  21   3      127.67      129.68      3.83 o 
   1  21   3       49.52       48.46      2.19 o 
   2  21   3      622.53      643.36      9.37 o 
   3  21   3        0.21        1.07      0.46 o 
  -3  22   3       78.96       84.14      2.35 o 
  -2  22   3      129.79      129.53      3.52 o 
  -1  22   3        1.21        0.80      0.46 o 
   0  22   3        0.31        0.71      0.59 o 
   1  22   3      192.15      197.85      4.12 o 
   2  22   3      247.10      274.22      5.15 o 
  -2  23   3       42.81       40.10      1.53 o 
  -1  23   3       44.50       47.39      1.81 o 
   0  23   3       32.14       34.34      2.20 o 
   1  23   3      111.14      115.66      2.79 o 
   2  23   3      232.57      266.97      6.87 o 
  -2  24   3      304.97      328.00      6.41 o 
  -1  24   3        5.71        5.92      0.60 o 
   0  24   3      186.44      185.72      3.65 o 
   1  24   3       12.45       15.57      1.83 o 
  -6   0   4       43.32       46.58      2.41 o 
  -4   0   4      520.64      574.23     12.59 o 
  -2   0   4     2160.48     2198.85     42.82 o 
   0   0   4      238.73      275.38      5.06 o 
   4   0   4     1738.56     1599.69     17.86 o 
   6   0   4      456.37      461.13      9.16 o 
  -6   1   4      248.23      273.95      4.93 o 
  -5   1   4      104.80       97.56      2.53 o 
  -4   1   4      151.55      143.15      2.98 o 
  -3   1   4      391.84      491.95      6.43 o 
  -2   1   4      212.43      236.30      5.50 o 
  -1   1   4       77.47       83.95      1.37 o 
   0   1   4     2422.58     2689.65     32.37 o 
   1   1   4      146.72      176.54      2.66 o 
   2   1   4      472.44      404.21      8.62 o 
   3   1   4      282.05      285.10      6.48 o 
   4   1   4      589.48      566.64     13.99 o 
   5   1   4        8.36        7.24      0.84 o 
   6   1   4        5.13        5.53      0.76 o 
  -6   2   4      620.94      699.76     10.36 o 
  -5   2   4      288.88      301.55      4.54 o 
  -4   2   4      423.73      438.15      8.67 o 
  -3   2   4       38.83       44.16      1.85 o 
  -2   2   4       11.44       11.09      0.79 o 
  -1   2   4      690.52      712.64      7.43 o 
   1   2   4     1670.51     1769.57     11.40 o 
   2   2   4      307.07      306.79      4.50 o 
   3   2   4      236.22      232.64      5.83 o 
   4   2   4      675.51      609.34      9.14 o 
   5   2   4      738.28      768.64     27.48 o 
   6   2   4       90.52      102.73      2.19 o 
  -6   3   4      197.17      231.19      6.18 o 
  -5   3   4       17.09       16.73      1.06 o 
  -4   3   4       12.34       17.00      1.09 o 
  -3   3   4      581.50      635.32      8.90 o 
  -2   3   4      803.04      833.43      9.12 o 
  -1   3   4      476.60      534.61      4.63 o 
   0   3   4     2880.98     2920.54     27.44 o 
   1   3   4      547.13      696.83      6.92 o 
   2   3   4        2.33        8.76      0.59 o 
   3   3   4       24.66       24.23      1.66 o 
   4   3   4      134.88      110.65      3.36 o 
   5   3   4        0.79        0.79      0.68 o 
   6   3   4       30.76       27.48      1.30 o 
  -6   4   4       12.71       11.26      1.30 o 
  -5   4   4      182.77      191.81      3.52 o 
  -4   4   4        8.70        7.42      0.88 o 
  -3   4   4       17.45       13.30      0.89 o 
  -2   4   4      215.09      232.89      3.55 o 
  -1   4   4      785.27      832.19      8.25 o 
   0   4   4       16.71       14.64      0.81 o 
   1   4   4     2635.71     2495.91     23.46 o 
   2   4   4      376.93      375.89      7.05 o 
   3   4   4       21.42       26.32      1.72 o 
   4   4   4       25.36       18.90      1.27 o 
   5   4   4       52.60       49.08      2.57 o 
   6   4   4        0.06        1.22      0.41 o 
  -6   5   4       37.66       37.09      2.27 o 
  -5   5   4      177.57      174.67      3.66 o 
  -4   5   4      134.65      120.28      2.74 o 
  -3   5   4      186.35      206.64      5.62 o 
  -2   5   4     1609.23     1713.37     44.11 o 
  -1   5   4      294.03      318.06      4.34 o 
   0   5   4     2451.23     2214.30     17.11 o 
   1   5   4      108.14      110.32      3.65 o 
   2   5   4     1351.64     1262.39     18.16 o 
   3   5   4        6.36        8.72      0.98 o 
   4   5   4     1689.62     1531.48     18.64 o 
   5   5   4       15.48       17.66      1.48 o 
   6   5   4       80.79       96.38      4.58 o 
  -6   6   4       59.15       68.80      2.91 o 
  -5   6   4      143.78      147.18      3.87 o 
  -4   6   4       13.50       12.48      0.97 o 
  -3   6   4      753.15      862.65     11.64 o 
  -2   6   4       48.54       52.61      1.41 o 
  -1   6   4      633.29      529.29      5.88 o 
   0   6   4      682.64      707.76      9.91 o 
   1   6   4       29.21       47.99      1.55 o 
   2   6   4      481.80      475.63      6.61 o 
   3   6   4     1094.75      994.35     15.27 o 
   4   6   4      834.19      753.45     11.24 o 
   5   6   4      229.08      244.85      6.15 o 
   6   6   4        0.15        0.23      0.32 o 
  -6   7   4       56.89       69.54      3.43 o 
  -5   7   4      411.92      421.47      6.69 o 
  -4   7   4      418.79      415.86      7.27 o 
  -3   7   4        0.73        1.60      0.69 o 
  -2   7   4      190.75      180.73      6.25 o 
  -1   7   4      484.94      521.53      8.19 o 
   0   7   4      217.64      189.96      3.17 o 
   1   7   4      728.34      763.20     13.22 o 
   2   7   4        9.26        8.00      0.94 o 
   3   7   4       52.58       44.43      1.77 o 
   4   7   4      817.68      721.99     13.48 o 
   5   7   4      109.75       95.55     11.68 o 
  -6   8   4      128.40      153.07     10.76 o 
  -5   8   4        2.45        2.55      0.67 o 
  -4   8   4      186.03      184.13      3.93 o 
  -3   8   4       47.04       51.86      1.80 o 
  -2   8   4        0.46        0.15      0.47 o 
  -1   8   4      155.18      183.01      6.28 o 
   0   8   4        0.34        1.28      0.41 o 
   1   8   4       60.58       45.57      1.60 o 
   2   8   4      378.93      328.87      5.77 o 
   3   8   4        8.69       12.68      0.85 o 
   4   8   4      451.36      397.72      8.22 o 
   5   8   4        7.47        5.61      1.10 o 
  -6   9   4       30.76       38.73      3.21 o 
  -5   9   4      120.16      114.20      4.04 o 
  -4   9   4      113.43      102.59      2.96 o 
  -3   9   4      330.54      336.07      6.46 o 
  -2   9   4        8.86        8.63      1.12 o 
  -1   9   4      264.93      261.83      6.13 o 
   0   9   4       50.47       47.16      1.84 o 
   1   9   4        2.77        5.86      0.66 o 
   2   9   4      244.73      257.78      5.19 o 
   3   9   4      183.05      180.58      5.09 o 
   4   9   4        0.10        0.76      0.59 o 
   5   9   4       44.60       38.81      3.66 o 
  -6  10   4       93.25      113.22     12.82 o 
  -5  10   4      215.36      207.87      5.34 o 
  -4  10   4     1294.70     1331.99     15.57 o 
  -3  10   4        0.78        0.96      0.54 o 
  -2  10   4        6.11        8.82      0.92 o 
  -1  10   4       24.33       27.54      1.42 o 
   0  10   4       16.03       21.27      1.28 o 
   1  10   4      207.82      203.47      3.65 o 
   2  10   4        7.15        5.51      1.14 o 
   3  10   4        1.17        1.07      0.53 o 
   4  10   4      375.25      337.62      6.23 o 
   5  10   4       16.93       18.33      1.62 o 
  -6  11   4        3.53        3.66      0.92 o 
  -5  11   4      209.84      205.85      5.15 o 
  -4  11   4       95.56       96.53      2.96 o 
  -3  11   4        0.67        1.81      0.86 o 
  -2  11   4      283.11      267.97      8.93 o 
  -1  11   4        5.96       10.35      1.30 o 
   0  11   4        9.24       10.45      1.13 o 
   1  11   4      179.90      185.62      3.53 o 
   2  11   4      170.89      166.53      3.52 o 
   3  11   4      171.84      153.82      3.42 o 
   4  11   4     1017.44     1022.77     27.45 o 
   5  11   4        0.40       -0.23      0.65 o 
  -5  12   4       25.95       26.55      2.38 o 
  -4  12   4       66.80       62.41      2.01 o 
  -3  12   4     1287.15     1186.26     33.20 o 
  -2  12   4      956.14     1007.94     10.47 o 
  -1  12   4     1287.65     1156.31     69.60 o 
   0  12   4      431.18      436.79      7.27 o 
   1  12   4      147.73      126.28      4.22 o 
   2  12   4       40.00       42.08      1.77 o 
   3  12   4      954.01      944.73     19.50 o 
   4  12   4        1.71        1.11      0.50 o 
   5  12   4      414.08      466.88      6.80 o 
  -5  13   4        3.98        2.78      0.65 o 
  -4  13   4      142.88      155.66      5.29 o 
  -3  13   4      352.66      318.39      8.82 o 
  -2  13   4        2.79        2.64      0.57 o 
  -1  13   4      301.13      290.64      9.62 o 
   0  13   4      652.23      564.36     11.68 o 
   1  13   4       23.65       23.65      1.37 o 
   2  13   4      157.87      138.95      4.70 o 
   3  13   4      203.41      192.99      6.15 o 
   4  13   4       60.12       67.43      2.78 o 
   5  13   4       31.40       29.09      1.21 o 
  -5  14   4        5.07        3.70      0.55 o 
  -4  14   4        1.14        1.32      0.60 o 
  -3  14   4        7.91        7.24      1.00 o 
  -2  14   4      148.63      149.85      3.46 o 
  -1  14   4      771.95      738.56     14.38 o 
   0  14   4      125.07      119.51      2.77 o 
   1  14   4     1590.62     1552.39     13.35 o 
   2  14   4        0.64        0.34      0.62 o 
   3  14   4       82.88       87.13      3.91 o 
   4  14   4       20.96       21.27      1.13 o 
  -5  15   4       33.41       38.47      2.98 o 
  -4  15   4        5.22        5.73      0.73 o 
  -3  15   4        0.22        1.68      0.68 o 
  -2  15   4      752.69      753.35      9.55 o 
  -1  15   4        2.51        1.95      0.46 o 
   0  15   4      322.98      303.60      4.61 o 
   1  15   4      492.49      468.03      8.59 o 
   2  15   4       53.22       49.96      2.46 o 
   3  15   4      184.59      169.90      5.18 o 
   4  15   4      247.92      286.92      4.69 o 
  -5  16   4       69.34       69.15      3.21 o 
  -4  16   4       41.72       50.07      2.19 o 
  -3  16   4       51.44       52.11      2.45 o 
  -2  16   4       75.68       71.37      2.20 o 
  -1  16   4      704.30      672.97     14.20 o 
   0  16   4      200.12      181.14      3.72 o 
   1  16   4      400.32      363.08      5.75 o 
   2  16   4       71.62       69.26      3.39 o 
   3  16   4        6.41        6.51      1.10 o 
   4  16   4      186.30      184.22      4.82 o 
  -4  17   4        0.84        1.22      0.53 o 
  -3  17   4      159.27      157.37      4.67 o 
  -2  17   4       20.23       15.02      1.09 o 
  -1  17   4       19.24       21.03      1.26 o 
   0  17   4      651.67      590.23     13.64 o 
   1  17   4        0.08        0.83      0.49 o 
   2  17   4      243.58      223.66      5.98 o 
   3  17   4       98.81       96.67      3.71 o 
   4  17   4        9.96       13.75      1.30 o 
  -4  18   4       70.36       63.74      1.93 o 
  -3  18   4       94.39       83.50      3.17 o 
  -2  18   4       59.77       57.21      2.12 o 
  -1  18   4        9.29        7.05      0.67 o 
   0  18   4        3.98        3.89      0.59 o 
   1  18   4      428.94      409.27      6.08 o 
   2  18   4      127.99      133.93      4.36 o 
   3  18   4        5.45        6.71      0.97 o 
   4  18   4       85.88       89.00      6.64 o 
  -4  19   4      149.86      124.55      5.04 o 
  -3  19   4      179.04      187.40      3.94 o 
  -2  19   4       38.92       33.50      1.55 o 
  -1  19   4      237.86      232.34      3.74 o 
   0  19   4       31.68       25.39      1.24 o 
   1  19   4      338.26      332.30      6.48 o 
   2  19   4       40.87       39.26      2.27 o 
   3  19   4        9.47        7.82      0.86 o 
  -3  20   4      143.83      147.09      3.06 o 
  -2  20   4        5.28        3.41      0.46 o 
  -1  20   4      443.76      437.69      8.97 o 
   0  20   4      211.80      211.43      4.93 o 
   1  20   4      288.22      288.31      5.75 o 
   2  20   4        5.01        5.04      0.76 o 
   3  20   4       77.57       77.17      2.54 o 
  -3  21   4       11.38       12.74      0.82 o 
  -2  21   4       21.18       22.60      1.37 o 
  -1  21   4       14.73       14.92      0.97 o 
   0  21   4      180.93      193.32      4.51 o 
   1  21   4       85.55       88.68      2.34 o 
   2  21   4        4.13        4.82      0.65 o 
   3  21   4        8.95       14.20      1.37 o 
  -2  22   4        2.13        2.77      0.49 o 
  -1  22   4      684.96      702.82     12.39 o 
   0  22   4       17.20       15.29      1.17 o 
   1  22   4      370.32      414.40     29.54 o 
   2  22   4       45.75       48.85      1.76 o 
  -2  23   4       73.34       88.72      2.35 o 
  -1  23   4        1.88        1.92      0.43 o 
   0  23   4      208.71      229.10     12.36 o 
   1  23   4       17.47       20.15      1.83 o 
  -1  24   4      382.71      387.84     31.14 o 
   0  24   4        4.95        4.12      0.92 o 
  -5   0   5       41.71       37.69      2.41 o 
  -3   0   5     1569.43     1781.86     19.54 o 
  -1   0   5     2815.65     2746.48     21.50 o 
   1   0   5      997.16      937.64     63.65 o 
   3   0   5     4767.74     4763.36     25.68 o 
   5   0   5       16.07       15.69      1.62 o 
  -6   1   5      307.02      280.70      7.33 o 
  -5   1   5       85.25       86.73      3.17 o 
  -4   1   5      742.16      782.32     10.21 o 
  -3   1   5      125.41      142.67      3.18 o 
  -2   1   5      587.90      528.48     19.41 o 
  -1   1   5      142.23      144.27      2.89 o 
   0   1   5      525.39      488.42      9.63 o 
   1   1   5     1361.49     1437.67     62.26 o 
   2   1   5      240.88      170.87      5.01 o 
   3   1   5      476.43      470.24      4.00 o 
   4   1   5      180.20      172.41      3.39 o 
   5   1   5       17.61       19.88      1.24 o 
  -6   2   5       28.25       30.91      1.83 o 
  -5   2   5      289.10      298.34      6.01 o 
  -4   2   5       12.63        9.49      1.33 o 
  -3   2   5       56.37       63.25      3.03 o 
  -2   2   5       22.19       23.92      1.23 o 
  -1   2   5     1303.58     1387.38     26.71 o 
   0   2   5     2000.62     2251.86     27.62 o 
   1   2   5       86.01       64.75      3.37 o 
   2   2   5      519.08      436.59     10.53 o 
   3   2   5      484.78      450.29      4.46 o 
   4   2   5       46.17       47.97      1.73 o 
   5   2   5        9.72        6.20      0.94 o 
  -6   3   5      141.95      141.86     15.57 o 
  -5   3   5       26.60       24.12      1.59 o 
  -4   3   5        9.72        7.49      1.01 o 
  -3   3   5        3.53        2.52      0.65 o 
  -2   3   5      915.03      988.22     10.90 o 
  -1   3   5      149.17      170.55      2.59 o 
   0   3   5      532.56      494.69      5.74 o 
   1   3   5      405.85      388.87      6.21 o 
   2   3   5      167.44      157.57      4.05 o 
   3   3   5     2806.53     2626.90     35.67 o 
   4   3   5      254.15      230.85      4.47 o 
   5   3   5      225.06      240.24      5.02 o 
  -6   4   5       16.78       18.94      3.89 o 
  -5   4   5        5.09        2.88      0.67 o 
  -4   4   5       20.98       19.64      1.54 o 
  -3   4   5      385.34      443.59      8.90 o 
  -2   4   5        3.87        4.44      0.61 o 
  -1   4   5       39.01       29.15      1.26 o 
   0   4   5        4.77        2.75      0.54 o 
   1   4   5       64.95       65.60      2.09 o 
   2   4   5      439.50      416.31      8.86 o 
   3   4   5      400.99      366.48      5.01 o 
   4   4   5      297.79      278.96      4.43 o 
   5   4   5        0.56        0.00      0.92 o 
  -6   5   5       14.96       16.16      1.33 o 
  -5   5   5      306.12      330.05      5.80 o 
  -4   5   5      175.41      166.41      5.50 o 
  -3   5   5      191.16      199.72      5.44 o 
  -2   5   5      201.95      201.50      5.87 o 
  -1   5   5      423.71      470.29      7.40 o 
   0   5   5        3.85        2.92      0.46 o 
   1   5   5      626.92      637.40     22.85 o 
   2   5   5        0.56        2.43      0.56 o 
   3   5   5      832.23      750.90     12.62 o 
   4   5   5       84.15       80.26      2.32 o 
   5   5   5      733.59      717.03     32.74 o 
  -6   6   5      253.40      238.22     13.51 o 
  -5   6   5      117.49      113.20      5.31 o 
  -4   6   5        3.55        4.90      2.98 o 
  -3   6   5      303.78      297.81      6.07 o 
  -2   6   5      146.38      155.35      4.54 o 
  -1   6   5      339.16      343.96      5.82 o 
   0   6   5      110.54      118.15      3.06 o 
   1   6   5      173.75      148.48      6.69 o 
   2   6   5      245.13      197.38      4.16 o 
   3   6   5      460.28      405.56      5.82 o 
   4   6   5      230.11      208.78      4.08 o 
   5   6   5        4.70        4.36      0.97 o 
  -6   7   5       21.04       22.51      1.93 o 
  -5   7   5      149.05      144.74      3.68 o 
  -4   7   5      441.05      419.43     10.76 o 
  -3   7   5       41.86       41.12      2.28 o 
  -2   7   5      448.91      380.85      6.94 o 
  -1   7   5      271.97      290.20      4.96 o 
   0   7   5      618.83      540.42      7.05 o 
   1   7   5       90.27       86.55      3.11 o 
   2   7   5      602.13      521.04     10.99 o 
   3   7   5        4.93        6.44      0.78 o 
   4   7   5      463.74      425.12      6.09 o 
   5   7   5      179.13      174.85     10.30 o 
  -6   8   5       11.40       10.07      1.37 o 
  -5   8   5       20.14       20.04      1.39 o 
  -4   8   5      522.79      482.56      9.87 o 
  -3   8   5      358.51      379.07      6.18 o 
  -2   8   5      763.17      707.09     10.22 o 
  -1   8   5     2388.77     2320.67     20.26 o 
   0   8   5       32.33       34.38      1.55 o 
   1   8   5      250.10      213.00      6.30 o 
   2   8   5      572.36      571.55      9.19 o 
   3   8   5      121.20      114.05      3.57 o 
   4   8   5      121.92      117.57      3.07 o 
   5   8   5       18.89       12.64      1.83 o 
  -6   9   5        0.69        0.92      0.46 o 
  -5   9   5       33.82       34.49      1.75 o 
  -4   9   5       48.70       44.00      2.91 o 
  -3   9   5      254.45      251.73      5.91 o 
  -2   9   5     1690.08     1760.70    108.98 o 
  -1   9   5        0.02        0.09      0.41 o 
   0   9   5     1404.19     1242.84     37.73 o 
   1   9   5      147.80      137.44      5.53 o 
   2   9   5       59.02       52.17      1.83 o 
   3   9   5      258.65      233.09      7.93 o 
   4   9   5      116.84      103.56      2.91 o 
   5   9   5        1.45        1.14      1.14 o 
  -5  10   5       76.40       84.77      3.79 o 
  -4  10   5        0.09        0.37      0.76 o 
  -3  10   5      557.65      555.46      9.06 o 
  -2  10   5        0.26        1.43      0.41 o 
  -1  10   5      420.18      359.71      7.01 o 
   0  10   5     1384.77     1271.84     39.96 o 
   1  10   5      137.36      127.30      3.75 o 
   2  10   5       45.56       45.67      1.64 o 
   3  10   5      372.68      362.10      5.49 o 
   4  10   5       87.26       88.58      2.86 o 
   5  10   5       93.81       86.64      6.87 o 
  -5  11   5       70.00       67.60      4.58 o 
  -4  11   5       18.01       23.59      2.27 o 
  -3  11   5        0.45        0.81      0.95 o 
  -2  11   5      206.09      164.00      3.23 o 
  -1  11   5      101.86      112.78      5.49 o 
   0  11   5     1057.78      990.34     15.83 o 
   1  11   5       23.55       22.31      1.10 o 
   2  11   5      398.59      391.76      5.54 o 
   3  11   5      437.05      434.82      6.68 o 
   4  11   5       19.66       17.45      1.82 o 
   5  11   5      139.05      124.55      4.58 o 
  -5  12   5       27.90       31.66      1.76 o 
  -4  12   5       23.24       24.28      2.27 o 
  -3  12   5       15.21       18.20      1.75 o 
  -2  12   5      417.36      369.18      7.80 o 
  -1  12   5      221.58      228.01      6.68 o 
   0  12   5       29.03       34.11      1.51 o 
   1  12   5        2.17        1.57      0.31 o 
   2  12   5       18.29       15.32      1.21 o 
   3  12   5      157.19      169.37      4.63 o 
   4  12   5      181.60      195.61      5.01 o 
  -5  13   5       34.73       26.40      1.39 o 
  -4  13   5       53.46       51.60      2.91 o 
  -3  13   5        5.35        2.83      0.77 o 
  -2  13   5       17.06       15.19      1.05 o 
  -1  13   5      162.98      158.56      3.39 o 
   0  13   5      430.70      384.97      6.31 o 
   1  13   5      617.37      577.71      6.68 o 
   2  13   5        3.40        3.07      0.53 o 
   3  13   5      114.45      117.16      3.37 o 
   4  13   5       30.07       31.75      1.59 o 
  -5  14   5      111.76      110.26      2.86 o 
  -4  14   5      249.98      267.82      6.80 o 
  -3  14   5       10.21       10.29      1.14 o 
  -2  14   5      532.27      478.98     10.51 o 
  -1  14   5       97.25       89.90      2.38 o 
   0  14   5      417.70      373.28      5.42 o 
   1  14   5       45.29       45.96      1.66 o 
   2  14   5      181.17      164.71      5.18 o 
   3  14   5       54.73       50.82      1.94 o 
   4  14   5       10.38        9.31      0.69 o 
  -5  15   5      316.48      305.89      6.87 o 
  -4  15   5      103.23      105.18      3.89 o 
  -3  15   5      189.67      165.21      4.74 o 
  -2  15   5      158.39      142.72      3.98 o 
  -1  15   5       41.28       39.44      1.60 o 
   0  15   5      307.38      286.88      4.71 o 
   1  15   5        5.19        5.87      0.64 o 
   2  15   5        5.82        8.07      1.30 o 
   3  15   5      569.94      579.29     20.15 o 
   4  15   5        1.29        1.37      0.37 o 
  -4  16   5        5.10        4.12      0.97 o 
  -3  16   5        3.65        1.83      0.79 o 
  -2  16   5        4.70        3.18      0.61 o 
  -1  16   5      309.66      316.41      4.71 o 
   0  16   5      175.28      166.81      2.93 o 
   1  16   5      166.89      150.83      3.26 o 
   2  16   5      238.90      243.01      7.78 o 
   3  16   5      247.98      239.34      5.66 o 
   4  16   5        5.51        6.60      1.60 o 
  -4  17   5      149.53      159.48      4.04 o 
  -3  17   5      200.38      204.32      4.74 o 
  -2  17   5      502.96      445.70      8.46 o 
  -1  17   5      208.96      208.04      3.64 o 
   0  17   5      402.77      367.38      5.39 o 
   1  17   5      317.87      307.42      4.63 o 
   2  17   5      509.36      513.16     10.53 o 
   3  17   5       28.09       25.80      1.39 o 
  -4  18   5       14.24       14.03      1.12 o 
  -3  18   5      117.38      135.69      5.55 o 
  -2  18   5      101.73       99.85      3.02 o 
  -1  18   5       79.26       80.69      2.55 o 
   0  18   5        0.33        0.46      0.38 o 
   1  18   5       38.37       36.93      2.03 o 
   2  18   5      371.26      360.09      6.96 o 
   3  18   5      109.86      119.01      4.20 o 
  -3  19   5        8.49        7.29      0.64 o 
  -2  19   5      418.85      391.50      6.23 o 
  -1  19   5        3.04        1.83      0.59 o 
   0  19   5      135.97      133.92      5.88 o 
   1  19   5        3.29        4.47      0.70 o 
   2  19   5      245.39      246.60      8.70 o 
   3  19   5        1.21       -0.15      0.41 o 
  -3  20   5      153.20      139.96     13.97 o 
  -2  20   5       10.47       10.90      0.92 o 
  -1  20   5       71.87       88.04      2.99 o 
   0  20   5       74.53       78.32      2.34 o 
   1  20   5       30.26       33.67      1.94 o 
   2  20   5      331.85      348.50      5.98 o 
  -2  21   5      157.32      168.14      2.86 o 
  -1  21   5      145.73      136.49      3.44 o 
   0  21   5        3.17        3.65      0.67 o 
   1  21   5        4.77        3.91      0.65 o 
   2  21   5        1.16        1.53      0.41 o 
  -2  22   5       33.31       33.89      2.29 o 
  -1  22   5       11.71        9.67      0.86 o 
   0  22   5       30.79       30.51      2.55 o 
   1  22   5      116.55      126.84      4.58 o 
  -6   0   6      330.05      299.48      6.87 o 
  -4   0   6        6.94        7.78      1.83 o 
  -2   0   6      803.60      720.77     18.32 o 
   0   0   6      540.42      560.49     11.22 o 
   2   0   6      300.40      304.23      6.28 o 
   4   0   6     1574.74     1500.60     45.33 o 
  -6   1   6       23.24       17.73      1.00 o 
  -5   1   6       21.70       18.77      1.76 o 
  -4   1   6      176.49      179.56      5.83 o 
  -3   1   6       44.71       46.73      2.91 o 
  -2   1   6        0.45        2.71      0.76 o 
  -1   1   6       21.33       18.15      1.02 o 
   0   1   6       11.51       24.90      4.61 o 
   1   1   6      414.44      302.83      8.58 o 
   2   1   6      298.63      290.57      3.76 o 
   3   1   6       19.94       20.47      0.88 o 
   4   1   6       15.48       20.25      1.09 o 
   5   1   6      167.59      130.80      3.89 o 
  -6   2   6        5.10        2.84      0.53 o 
  -5   2   6      297.88      311.39      7.12 o 
  -4   2   6       14.53       13.97      1.62 o 
  -3   2   6      693.13      721.45     11.82 o 
  -2   2   6        0.14        0.00      0.65 o 
  -1   2   6      297.08      251.90      6.38 o 
   0   2   6      482.88      494.55     14.75 o 
   1   2   6     1186.65      937.48     47.39 o 
   2   2   6      221.05      212.66      3.70 o 
   3   2   6       48.77       44.95      1.48 o 
   4   2   6      284.88      305.81      4.22 o 
   5   2   6        1.04        1.37      0.65 o 
  -6   3   6      317.39      299.48      6.87 o 
  -5   3   6      149.22      146.08      4.86 o 
  -4   3   6      191.07      184.09      5.83 o 
  -3   3   6       24.94       25.65      2.27 o 
  -2   3   6      804.44      779.44     24.50 o 
  -1   3   6      288.46      299.11      6.50 o 
   0   3   6      710.51      688.92     23.97 o 
   1   3   6        5.73        6.05      1.30 o 
   2   3   6      693.11      683.07      6.55 o 
   3   3   6        1.33        2.44      0.42 o 
   4   3   6       22.66       22.60      2.18 o 
   5   3   6       24.55       17.10      3.43 o 
  -6   4   6        0.30        1.37      0.46 o 
  -5   4   6      308.20      326.66      7.28 o 
  -4   4   6      245.23      237.68      6.63 o 
  -3   4   6     1387.04     1439.81     18.13 o 
  -2   4   6       54.79       50.96      2.64 o 
  -1   4   6      585.28      502.76      8.86 o 
   0   4   6      420.18      448.45      9.98 o 
   1   4   6      405.79      356.80      8.02 o 
   2   4   6     1893.22     1762.45     24.78 o 
   3   4   6      385.32      362.24      5.49 o 
   4   4   6       38.03       40.35      1.65 o 
   5   4   6        0.02        0.31      0.46 o 
  -6   5   6       40.55       37.09      2.29 o 
  -5   5   6       88.94       94.84      4.35 o 
  -4   5   6      433.00      432.51      9.07 o 
  -3   5   6      140.43      128.21      3.95 o 
  -2   5   6     1170.00     1280.81     50.60 o 
  -1   5   6      874.49      831.33     11.27 o 
   0   5   6       32.94       26.22      1.65 o 
   1   5   6       13.14       10.79      1.05 o 
   2   5   6     1657.28     1597.47     12.87 o 
   3   5   6       17.63       16.93      1.06 o 
   4   5   6       91.47      103.52      3.08 o 
   5   5   6       54.95       49.36      6.87 o 
  -5   6   6      180.96      184.16      5.18 o 
  -4   6   6       87.48       81.28      3.89 o 
  -3   6   6      264.70      253.37      5.71 o 
  -2   6   6       64.56       68.81      2.53 o 
  -1   6   6     2110.89     2068.00     24.11 o 
   0   6   6       81.15       80.54      3.24 o 
   1   6   6      130.93      104.39      3.48 o 
   2   6   6      166.16      161.64      3.64 o 
   3   6   6      127.27      124.03      3.13 o 
   4   6   6       97.30       94.01      3.89 o 
   5   6   6       19.96       17.40      1.83 o 
  -5   7   6       21.83       20.24      1.76 o 
  -4   7   6        3.80        6.99      1.30 o 
  -3   7   6       16.28       15.33      1.30 o 
  -2   7   6      798.74      878.96     14.47 o 
  -1   7   6      201.49      217.82      8.86 o 
   0   7   6        6.42        4.22      0.55 o 
   1   7   6      425.64      396.06      8.26 o 
   2   7   6       67.94       59.70      2.06 o 
   3   7   6       15.11       18.41      1.45 o 
   4   7   6       23.19       20.34      1.39 o 
   5   7   6      142.76      119.98      4.58 o 
  -5   8   6       78.69       70.14      3.24 o 
  -4   8   6        3.20        1.65      0.92 o 
  -3   8   6      275.15      274.45      5.02 o 
  -2   8   6       22.02       21.37      1.24 o 
  -1   8   6       64.54       56.49      3.69 o 
   0   8   6     1001.08      959.21     14.41 o 
   1   8   6       34.98       30.86      1.24 o 
   2   8   6     1487.90     1458.34     17.18 o 
   3   8   6      884.82      825.53     12.22 o 
   4   8   6       74.52       88.57      4.27 o 
   5   8   6        4.25        6.87      0.92 o 
  -5   9   6       13.23       12.14      1.30 o 
  -4   9   6      118.99      111.35      4.36 o 
  -3   9   6        4.63        4.60      0.78 o 
  -2   9   6        9.07        7.63      0.85 o 
  -1   9   6      677.84      658.29     13.34 o 
   0   9   6       35.86       31.11      1.71 o 
   1   9   6      408.30      395.51      5.75 o 
   2   9   6      621.40      622.94      7.10 o 
   3   9   6        4.23        3.85      0.59 o 
   4   9   6      257.79      277.31      5.83 o 
  -5  10   6      146.92      142.96      4.21 o 
  -4  10   6       59.21       51.32      2.91 o 
  -3  10   6      687.10      655.48      9.18 o 
  -2  10   6        9.13        9.69      0.97 o 
  -1  10   6      383.89      386.95      7.04 o 
   0  10   6      195.27      176.76      3.99 o 
   1  10   6       82.01       80.25      1.81 o 
   2  10   6     1371.93     1384.59     21.33 o 
   3  10   6       63.06       63.44      2.11 o 
   4  10   6      262.12      280.47      5.66 o 
  -5  11   6       18.78       18.57      1.43 o 
  -4  11   6        2.80        5.04      0.97 o 
  -3  11   6        1.51        1.44      0.59 o 
  -2  11   6      888.42      871.71     14.30 o 
  -1  11   6       18.10       18.53      1.39 o 
   0  11   6      232.53      205.45      4.90 o 
   1  11   6      527.22      507.67      7.40 o 
   2  11   6       97.86       99.72      2.57 o 
   3  11   6      113.56      123.97      2.84 o 
   4  11   6       18.36       14.89      1.30 o 
  -5  12   6       82.11       88.95      2.74 o 
  -4  12   6        6.92        8.27      1.30 o 
  -3  12   6      167.47      172.25      4.66 o 
  -2  12   6       37.92       39.97      1.80 o 
  -1  12   6      408.56      374.36      7.04 o 
   0  12   6      394.09      375.52      6.84 o 
   1  12   6      416.52      377.25      4.52 o 
   2  12   6       25.04       23.81      1.24 o 
   3  12   6      192.87      184.24      3.40 o 
   4  12   6      279.97      292.94     22.44 o 
  -5  13   6       38.03       47.62      2.75 o 
  -4  13   6      343.96      399.11     19.46 o 
  -3  13   6      109.30      107.48      4.36 o 
  -2  13   6      890.74      820.41      9.79 o 
  -1  13   6        0.23        1.02      0.47 o 
   0  13   6       74.89       74.52      2.37 o 
   1  13   6     1211.97     1149.35      9.55 o 
   2  13   6      126.05      128.43      3.34 o 
   3  13   6       80.50       88.34      2.52 o 
   4  13   6        0.61        1.07      0.41 o 
  -4  14   6        9.16        8.75      1.14 o 
  -3  14   6      812.73      867.70     13.41 o 
  -2  14   6       21.23       16.69      1.23 o 
  -1  14   6      136.67      127.74      3.19 o 
   0  14   6      221.04      206.80      3.86 o 
   1  14   6      242.92      218.13      3.84 o 
   2  14   6       13.14       18.50      1.21 o 
   3  14   6      208.71      216.39      5.78 o 
  -4  15   6      204.58      207.88      6.64 o 
  -3  15   6       54.13       58.74      3.06 o 
  -2  15   6        1.55        3.79      0.86 o 
  -1  15   6       34.05       34.56      1.51 o 
   0  15   6      142.31      134.90      2.65 o 
   1  15   6      197.92      192.01      4.40 o 
   2  15   6       92.59       90.17      3.39 o 
   3  15   6        0.86        1.26      0.37 o 
  -4  16   6        7.14        9.64      0.97 o 
  -3  16   6       21.36       24.74      1.94 o 
  -2  16   6        1.20        0.92      0.65 o 
  -1  16   6        1.07        1.77      0.85 o 
   0  16   6      235.05      236.18      4.78 o 
   1  16   6      198.56      188.22      5.18 o 
   2  16   6      186.82      194.85      4.86 o 
   3  16   6       32.58       39.14      2.22 o 
  -4  17   6       34.76       29.76      2.29 o 
  -3  17   6       95.10       88.42      3.39 o 
  -2  17   6        3.78        1.60      0.65 o 
  -1  17   6       46.40       44.90      1.75 o 
   0  17   6        2.65        3.14      0.67 o 
   1  17   6       29.12       30.23      1.94 o 
   2  17   6       10.96       14.71      1.30 o 
   3  17   6       72.84       85.54      3.43 o 
  -3  18   6        3.09        3.89      0.92 o 
  -2  18   6       55.77       51.57      2.59 o 
  -1  18   6        2.01        3.82      0.79 o 
   0  18   6      396.61      411.79      6.75 o 
   1  18   6       41.64       45.12      2.27 o 
   2  18   6      100.80      110.39      3.24 o 
  -3  19   6      100.15       79.68      3.66 o 
  -2  19   6       55.48       56.58      2.59 o 
  -1  19   6        2.61        2.16      0.49 o 
   0  19   6      163.24      176.69      4.69 o 
   1  19   6        2.27        2.06      0.65 o 
   2  19   6      120.66      142.27      3.42 o 
  -2  20   6       15.48       14.15      1.60 o 
  -1  20   6       28.57       36.48      1.66 o 
   0  20   6      146.30      175.70      4.36 o 
   1  20   6       75.16       81.63      2.74 o 
  -1  21   6       12.75       13.74      1.83 o 
   0  21   6       99.09      108.07      4.58 o 
   1  21   6       61.41       75.10      3.21 o 
  -5   0   7      152.20      163.02      6.41 o 
  -3   0   7      641.91      630.10     15.57 o 
  -1   0   7       30.32       31.14      3.66 o 
   1   0   7       76.96       74.71      3.19 o 
   3   0   7      117.70      127.92     11.91 o 
  -5   1   7       61.55       60.45      2.91 o 
  -4   1   7      734.56      748.02     12.30 o 
  -3   1   7      142.24      140.22      4.86 o 
  -2   1   7     1722.71     1826.64     28.39 o 
  -1   1   7        6.33        7.14      1.13 o 
   0   1   7      217.16      191.73      4.11 o 
   1   1   7      655.76      581.28      7.06 o 
   2   1   7        0.64        1.17      0.26 o 
   3   1   7      189.56      194.20      7.97 o 
   4   1   7        0.22        0.09      0.45 o 
  -5   2   7       48.72       47.62      2.59 o 
  -4   2   7        3.72        2.98      2.29 o 
  -3   2   7      853.32      882.74     13.43 o 
  -2   2   7       60.04       65.48      4.58 o 
  -1   2   7       59.90       48.21      2.46 o 
   0   2   7       46.44       44.79      1.98 o 
   1   2   7      259.89      259.89      5.12 o 
   2   2   7        0.78        1.19      0.38 o 
   3   2   7        6.49        5.45      0.60 o 
   4   2   7       46.28       44.70      1.98 o 
  -5   3   7        0.74        0.23      0.65 o 
  -4   3   7      264.91      270.66      5.64 o 
  -3   3   7       55.33       61.90      3.24 o 
  -2   3   7       22.82       24.27      2.75 o 
  -1   3   7     1239.76     1196.74     12.80 o 
   0   3   7      259.18      255.01      6.94 o 
   1   3   7      251.91      218.03      6.60 o 
   2   3   7      283.07      237.99      3.72 o 
   3   3   7        4.05        4.90      0.60 o 
   4   3   7        4.40        6.71      0.97 o 
  -5   4   7       56.08       59.35      2.74 o 
  -4   4   7        1.54        2.03      0.71 o 
  -3   4   7      163.36      170.22      4.58 o 
  -2   4   7      327.41      338.69      8.14 o 
  -1   4   7       34.98       36.64      1.75 o 
   0   4   7      162.35      141.26      4.95 o 
   1   4   7       33.62       24.01      1.59 o 
   2   4   7      239.52      221.88      4.26 o 
   3   4   7      441.68      422.66      9.91 o 
   4   4   7      252.01      295.86      5.66 o 
  -5   5   7      129.74      133.54      4.04 o 
  -4   5   7      147.02      143.54      3.97 o 
  -3   5   7      174.01      175.59      4.65 o 
  -2   5   7      445.36      413.92     22.47 o 
  -1   5   7      263.83      236.81      4.47 o 
   0   5   7      104.35      103.95      2.71 o 
   1   5   7      527.64      487.17      8.86 o 
   2   5   7       17.65       20.87      1.32 o 
   3   5   7      969.75      951.00     12.54 o 
   4   5   7        6.11        7.11      0.97 o 
  -5   6   7        1.67        3.43      0.97 o 
  -4   6   7        0.14        0.31      0.53 o 
  -3   6   7      198.17      197.09      4.92 o 
  -2   6   7        1.75        1.66      0.56 o 
  -1   6   7       37.34       32.56      1.62 o 
   0   6   7     1367.16     1305.34     29.33 o 
   1   6   7        6.58        4.23      0.56 o 
   2   6   7       47.37       36.29      1.74 o 
   3   6   7        0.15        1.45      0.52 o 
   4   6   7       45.36       62.87      2.41 o 
  -5   7   7        0.00        1.14      0.69 o 
  -4   7   7      433.69      412.59      6.60 o 
  -3   7   7       43.72       36.98      1.77 o 
  -2   7   7      116.50      111.09      3.37 o 
  -1   7   7      665.47      672.58      8.83 o 
   0   7   7      863.45      777.29     14.40 o 
   1   7   7      260.94      251.22     10.11 o 
   2   7   7       89.17       74.86      2.44 o 
   3   7   7      468.71      455.25      6.25 o 
   4   7   7        1.00        0.92      0.69 o 
  -5   8   7      304.06      359.22      8.70 o 
  -4   8   7        0.93        0.00      0.92 o 
  -3   8   7      464.45      460.67      9.72 o 
  -2   8   7        4.12        3.84      0.59 o 
  -1   8   7        9.94        8.70      0.89 o 
   0   8   7      458.60      434.34      8.17 o 
   1   8   7      522.96      504.26      7.21 o 
   2   8   7        0.23        0.92      0.35 o 
   3   8   7      123.71      130.18      3.43 o 
   4   8   7       77.61       81.77      2.59 o 
  -5   9   7       30.14       30.95      1.62 o 
  -4   9   7      538.66      560.76      9.55 o 
  -3   9   7       99.47       91.95      3.43 o 
  -2   9   7       38.85       36.86      1.71 o 
  -1   9   7      532.07      518.78      7.37 o 
   0   9   7     1111.27      975.25     12.18 o 
   1   9   7      773.33      781.50     16.14 o 
   2   9   7      232.10      232.31      4.41 o 
   3   9   7       10.97       11.08      1.17 o 
   4   9   7       43.40       55.87      3.21 o 
  -5  10   7      123.95      136.84      6.18 o 
  -4  10   7      146.83      146.56      4.53 o 
  -3  10   7       52.37       57.59      2.46 o 
  -2  10   7        1.62        2.14      0.60 o 
  -1  10   7       92.60       84.49      2.65 o 
   0  10   7       55.78       50.56      1.97 o 
   1  10   7      907.13      860.42      8.87 o 
   2  10   7       39.82       41.74      1.51 o 
   3  10   7       17.19       14.09      1.13 o 
   4  10   7       48.49       57.70      2.75 o 
  -4  11   7      147.32      157.30      4.53 o 
  -3  11   7       36.22       30.93      1.85 o 
  -2  11   7       52.70       54.76      2.23 o 
  -1  11   7      531.00      488.79      7.53 o 
   0  11   7        3.52        3.00      0.55 o 
   1  11   7       87.95       91.99      2.29 o 
   2  11   7      101.72      107.46      2.31 o 
   3  11   7        9.05       10.12      0.75 o 
  -4  12   7        4.58        5.08      0.97 o 
  -3  12   7       99.81       91.08      4.22 o 
  -2  12   7       12.40       12.50      1.14 o 
  -1  12   7       22.72       20.01      1.48 o 
   0  12   7      386.93      364.24      8.64 o 
   1  12   7        0.58        0.70      0.53 o 
   2  12   7        2.62        2.53      0.52 o 
   3  12   7       21.65       21.42      0.99 o 
  -4  13   7        3.67        3.30      0.76 o 
  -3  13   7       59.80       53.22      2.08 o 
  -2  13   7      154.65      164.52      5.18 o 
  -1  13   7      573.28      561.03      9.15 o 
   0  13   7      104.36       98.97      2.48 o 
   1  13   7      663.59      694.69      7.55 o 
   2  13   7      187.98      204.00      5.45 o 
   3  13   7      422.84      493.80      9.97 o 
  -4  14   7        4.80        5.95      0.97 o 
  -3  14   7        0.65        0.46      0.65 o 
  -2  14   7       28.25       34.50      2.29 o 
  -1  14   7       53.24       49.98      3.06 o 
   0  14   7       35.69       35.53      1.77 o 
   1  14   7      652.99      669.68      8.19 o 
   2  14   7        1.32        1.53      0.37 o 
   3  14   7       21.06       26.74      1.52 o 
  -3  15   7       37.03       29.30      2.52 o 
  -2  15   7       44.94       54.30      3.21 o 
  -1  15   7      444.58      428.97      8.72 o 
   0  15   7       83.93       85.99      2.68 o 
   1  15   7      729.84      781.73     13.97 o 
   2  15   7        1.67        2.56      0.61 o 
   3  15   7      143.43      180.88      6.41 o 
  -3  16   7      309.18      305.68     13.74 o 
  -2  16   7        1.62        1.37      0.92 o 
  -1  16   7       64.38       57.66      2.55 o 
   0  16   7      206.90      213.26      4.58 o 
   1  16   7       31.91       33.89      1.94 o 
   2  16   7      180.65      182.82      7.10 o 
  -3  17   7      103.91      102.54      2.98 o 
  -2  17   7       44.45       46.71      2.41 o 
  -1  17   7        0.06        0.18      0.76 o 
   0  17   7        8.25        6.73      0.86 o 
   1  17   7      151.84      187.07      7.33 o 
   2  17   7        2.71        3.86      0.71 o 
  -2  18   7        0.58        0.31      0.53 o 
  -1  18   7      100.24      111.83      5.72 o 
   0  18   7      112.58      123.85      3.85 o 
   1  18   7        0.30        0.15      0.46 o 
  -2  19   7      207.17      230.33      5.95 o 
  -1  19   7       10.46       12.82      1.83 o 
   0  19   7        0.68        1.83      0.92 o 
   1  19   7        0.90        1.37      0.69 o 
  -4   0   8        2.44        1.19      0.76 o 
  -2   0   8      430.48      417.62     14.65 o 
   0   0   8      605.54      528.18     10.52 o 
   2   0   8      247.09      234.32      4.58 o 
  -5   1   8        2.63        2.77      0.53 o 
  -4   1   8        0.83       -0.07      0.67 o 
  -3   1   8      255.21      256.46      6.48 o 
  -2   1   8      106.27      111.28      5.18 o 
  -1   1   8      789.58      723.02     11.45 o 
   0   1   8       18.72       11.52      1.19 o 
   1   1   8       88.73      103.49      4.53 o 
   2   1   8      996.05      929.71      9.83 o 
   3   1   8       83.02       97.82      2.55 o 
  -5   2   8      184.04      177.39      3.63 o 
  -4   2   8        4.88        5.52      0.79 o 
  -3   2   8       42.56       45.66      2.19 o 
  -2   2   8      917.97      906.35     12.59 o 
  -1   2   8      211.12      187.86      6.05 o 
   0   2   8      370.48      347.89     12.24 o 
   1   2   8      279.22      251.52      8.47 o 
   2   2   8      215.96      193.56      4.24 o 
   3   2   8        0.06        0.23      0.32 o 
  -5   3   8        3.42        2.86      0.62 o 
  -4   3   8      631.36      628.47      8.28 o 
  -3   3   8       16.32       15.12      1.19 o 
  -2   3   8      101.99      114.92      3.40 o 
  -1   3   8      205.78      205.25      4.80 o 
   0   3   8       92.99       74.45      3.27 o 
   1   3   8       12.02        7.53      1.60 o 
   2   3   8       18.04       14.88      1.06 o 
   3   3   8      109.38      103.28      5.04 o 
  -5   4   8      388.90      403.66      6.15 o 
  -4   4   8      150.94      147.35      3.14 o 
  -3   4   8      193.74      190.32      3.88 o 
  -2   4   8       73.18       77.38      2.78 o 
  -1   4   8     1090.51     1002.39     35.89 o 
   0   4   8      186.74      201.80      5.93 o 
   1   4   8        4.55        2.75      0.97 o 
   2   4   8       99.49       97.56      2.91 o 
   3   4   8      139.57      137.21      3.56 o 
   4   4   8       76.02      117.69      4.12 o 
  -5   5   8       11.02       11.22      0.97 o 
  -4   5   8       16.92       19.77      1.14 o 
  -3   5   8      170.50      172.93      3.71 o 
  -2   5   8        0.98        1.83      0.69 o 
  -1   5   8       52.78       48.85      2.34 o 
   0   5   8       76.54       66.00      8.01 o 
   1   5   8        0.85        2.01      0.76 o 
   2   5   8       36.83       33.81      1.78 o 
   3   5   8        1.05        1.83      0.65 o 
   4   5   8       25.31       31.14      2.29 o 
  -4   6   8       49.72       49.47      1.65 o 
  -3   6   8      252.69      252.96      5.28 o 
  -2   6   8      308.84      314.74      5.67 o 
  -1   6   8        7.75        9.63      1.41 o 
   0   6   8      452.81      432.60      9.22 o 
   1   6   8       48.95       45.79      4.12 o 
   2   6   8       19.00       21.91      1.44 o 
   3   6   8        4.98        3.57      0.69 o 
  -4   7   8      189.36      193.24      3.78 o 
  -3   7   8       16.52       13.97      0.97 o 
  -2   7   8       95.03       89.47      3.42 o 
  -1   7   8       10.54        9.28      1.01 o 
   0   7   8       14.38       17.31      1.30 o 
   1   7   8        1.32        1.03      0.37 o 
   2   7   8       60.79       59.19      2.12 o 
   3   7   8      154.58      147.69      3.56 o 
  -4   8   8      162.20      154.34      4.81 o 
  -3   8   8       85.73       89.49      2.52 o 
  -2   8   8      657.19      618.50     10.95 o 
  -1   8   8       85.02       82.08      2.91 o 
   0   8   8       57.16       55.94      3.44 o 
   1   8   8       28.22       29.46      1.48 o 
   2   8   8      269.60      273.12      4.76 o 
   3   8   8       11.62       16.86      1.60 o 
  -4   9   8       61.80       54.31      2.41 o 
  -3   9   8       72.17       71.65      2.78 o 
  -2   9   8       10.12       10.62      0.96 o 
  -1   9   8       15.79       15.15      1.60 o 
   0   9   8       45.34       38.87      2.71 o 
   1   9   8       60.70       69.56      2.23 o 
   2   9   8       71.13       84.50      3.24 o 
   3   9   8      263.71      307.77      5.18 o 
  -4  10   8      140.02      132.13      3.56 o 
  -3  10   8        2.97        4.15      0.67 o 
  -2  10   8      378.92      371.15      6.23 o 
  -1  10   8       68.08       67.82      6.41 o 
   0  10   8      295.57      301.33     12.13 o 
   1  10   8       40.10       45.06      1.83 o 
   2  10   8      643.31      702.28     31.86 o 
   3  10   8        0.93        0.92      0.46 o 
  -4  11   8       99.90      112.31      3.66 o 
  -3  11   8       24.24       17.86      1.30 o 
  -2  11   8        8.29        5.52      0.79 o 
  -1  11   8      539.63      517.74     29.31 o 
   0  11   8       26.88       28.60      1.38 o 
   1  11   8       52.58       53.50      1.88 o 
   2  11   8       19.17       20.82      1.06 o 
   3  11   8       21.54       38.01      2.29 o 
  -3  12   8       62.75       67.12      3.30 o 
  -2  12   8       43.13       40.90      1.93 o 
  -1  12   8        2.52        1.83      0.82 o 
   0  12   8      292.41      320.61      9.98 o 
   1  12   8       21.73       20.78      1.32 o 
   2  12   8      200.06      232.56      4.69 o 
  -3  13   8        2.93        2.77      0.53 o 
  -2  13   8      110.76      114.50      2.88 o 
  -1  13   8       49.96       48.68      2.38 o 
   0  13   8      112.90      117.54      3.34 o 
   1  13   8       28.92       37.18      1.48 o 
   2  13   8      144.53      164.13      3.27 o 
  -3  14   8       72.39       66.86     10.99 o 
  -2  14   8       53.07       54.21      2.01 o 
  -1  14   8      184.08      181.02      6.62 o 
   0  14   8      391.31      417.64      6.52 o 
   1  14   8        6.49        7.02      0.73 o 
   2  14   8       63.30       88.26      4.81 o 
  -2  15   8       11.61       14.79      0.94 o 
  -1  15   8      204.19      231.46      6.75 o 
   0  15   8      252.02      255.29     19.23 o 
   1  15   8       25.17       31.20      1.48 o 
  -2  16   8       56.97       52.79      2.09 o 
  -1  16   8       74.54       91.84      3.06 o 
   0  16   8       71.45       68.68      3.89 o 
   1  16   8       10.79        9.16      1.37 o 
  -1  17   8      452.29      526.48      8.24 o 
   0  17   8       30.66       32.51      2.29 o 
  -3   0   9        2.71        2.75      0.65 o 
  -1   0   9       72.85       60.59      3.89 o 
   1   0   9      126.16      117.72      4.17 o 
  -4   1   9        1.23        1.64      0.31 o 
  -3   1   9      258.54      265.06      4.46 o 
  -2   1   9      175.31      169.56      5.75 o 
  -1   1   9      349.47      321.90     11.43 o 
   0   1   9       83.97       90.54      3.89 o 
   1   1   9        3.44        3.61      0.54 o 
   2   1   9      116.25      145.80      3.15 o 
   3   1   9        0.12        1.83      0.46 o 
  -4   2   9       45.75       44.53      1.86 o 
  -3   2   9        0.52        0.57      0.46 o 
  -2   2   9      291.31      289.76     11.43 o 
  -1   2   9        0.13       -0.23      0.43 o 
   0   2   9       47.94       45.28      2.74 o 
   1   2   9       17.92       15.45      1.01 o 
   2   2   9      244.14      239.04      7.10 o 
   3   2   9      160.60      208.35      5.04 o 
  -4   3   9        7.41        6.34      0.51 o 
  -3   3   9      629.04      617.20      8.11 o 
  -2   3   9       36.03       32.94      1.77 o 
  -1   3   9       13.60       13.38      1.06 o 
   0   3   9      103.78      113.15      7.56 o 
   1   3   9      948.03      890.20     10.55 o 
   2   3   9        0.05        0.92      0.65 o 
   3   3   9      160.56      169.43      4.58 o 
  -4   4   9       13.90       14.22      0.61 o 
  -3   4   9        2.10        0.92      0.92 o 
  -2   4   9      352.78      385.68      6.26 o 
  -1   4   9       52.08       42.86      2.17 o 
   0   4   9       64.34       71.07     13.28 o 
   1   4   9      258.63      250.54      6.13 o 
   2   4   9       29.27       38.20      2.09 o 
   3   4   9       20.01       27.02      1.83 o 
  -4   5   9      115.89       97.51      4.71 o 
  -3   5   9      308.87      301.68     10.97 o 
  -2   5   9       47.12       47.33      1.81 o 
  -1   5   9      414.17      382.20      7.21 o 
   0   5   9        3.52        3.40      1.10 o 
   1   5   9       98.84       90.15      3.71 o 
   2   5   9        8.24       11.52      1.10 o 
   3   5   9      148.33      195.07      5.04 o 
  -4   6   9       27.01       24.27      1.83 o 
  -3   6   9       41.44       38.62      1.72 o 
  -2   6   9      322.01      347.13      5.70 o 
  -1   6   9       15.81       18.66      1.76 o 
   0   6   9      174.58      161.51     18.09 o 
   1   6   9      348.47      348.86     10.99 o 
   2   6   9      129.53      170.82      4.21 o 
   3   6   9      158.56      205.15      5.04 o 
  -4   7   9       15.77       11.91      1.37 o 
  -3   7   9      237.52      216.72      4.82 o 
  -2   7   9        9.10        9.62      1.06 o 
  -1   7   9      395.12      402.70     26.79 o 
   0   7   9       29.24       26.18      2.09 o 
   1   7   9       69.15       74.45      3.24 o 
   2   7   9       16.33       22.09      1.43 o 
  -3   8   9        0.83        0.64      0.31 o 
  -2   8   9      160.30      157.75     12.13 o 
  -1   8   9        8.50        6.75      1.37 o 
   0   8   9       65.49       63.47      5.95 o 
   1   8   9       64.38       61.48      2.91 o 
   2   8   9       25.18       34.35      1.62 o 
  -3   9   9        0.18        0.23      0.32 o 
  -2   9   9      109.14      102.20     10.07 o 
  -1   9   9       90.69       91.98      7.56 o 
   0   9   9        5.58        4.14      0.79 o 
   1   9   9        0.32        0.92      0.65 o 
   2   9   9      131.02      157.55      8.70 o 
  -3  10   9       74.35       84.13     12.59 o 
  -2  10   9      245.95      256.55     19.92 o 
  -1  10   9        1.07        2.38      0.76 o 
   0  10   9        5.75        4.74      0.79 o 
   1  10   9       10.94        8.92      1.37 o 
   2  10   9       39.19       45.79      2.75 o 
  -2  11   9      108.12      113.73     12.13 o 
  -1  11   9      188.74      197.46      5.48 o 
   0  11   9       11.42        8.86      1.04 o 
   1  11   9       25.93       27.96      5.04 o 
  -2  12   9      132.01      137.07      6.87 o 
  -1  12   9       77.47       82.75      3.38 o 
   0  12   9      100.36      115.79      3.39 o 
   1  12   9       11.78        9.64      0.97 o 
  -2  13   9       60.12       51.90      7.33 o 
  -1  13   9      395.06      496.83      7.33 o 
   0  13   9      191.87      214.76      6.87 o 
  -1  14   9        1.55        0.46      0.46 o 
   0  14   9      122.47      141.50      4.58 o 
  -2   0  10      195.92      201.18     18.09 o 
   0   0  10       56.44       58.16      3.21 o 
  -3   1  10      240.23      245.33      8.20 o 
  -2   1  10      292.90      292.71     17.38 o 
  -1   1  10      153.33      129.59      5.50 o 
   0   1  10       79.09       94.34      2.91 o 
   1   1  10       55.44       73.25      3.43 o 
  -3   2  10       47.09       44.60      1.37 o 
  -2   2  10       71.39       72.22      4.69 o 
  -1   2  10       23.02       24.82      3.66 o 
   0   2  10      285.93      285.51     62.05 o 
   1   2  10       41.30       54.39      2.41 o 
  -3   3  10        2.22        1.74      0.35 o 
  -2   3  10        1.88        1.68      0.53 o 
  -1   3  10       32.60       34.79      6.18 o 
   0   3  10       40.38       41.93      7.56 o 
   1   3  10      131.68      137.61      3.89 o 
  -3   4  10        4.90        4.82      0.65 o 
  -2   4  10      157.50      137.05     13.28 o 
  -1   4  10      265.95      281.21     46.94 o 
   0   4  10        0.05        1.14      0.65 o 
   1   4  10      137.26      172.41      4.21 o 
  -3   5  10       46.89       40.30      2.29 o 
  -2   5  10        8.67        8.33      1.60 o 
  -1   5  10       39.07       39.39      6.64 o 
   0   5  10       50.73       47.92      5.95 o 
   1   5  10        5.99        6.65      0.97 o 
  -2   6  10      116.78       87.45     18.55 o 
  -1   6  10        7.78        8.22      1.83 o 
   0   6  10       10.78       11.47      1.30 o 
   1   6  10      406.28      405.98      6.63 o 
  -2   7  10       35.02       30.68      2.29 o 
  -1   7  10        6.06        9.25      0.97 o 
   0   7  10       59.55       65.29      4.12 o 
   1   7  10       67.11       69.39      2.59 o 
  -2   8  10      225.35      207.90      5.50 o 
  -1   8  10      177.35      208.44      4.21 o 
   0   8  10      510.15      612.63     13.74 o 
   1   8  10       27.84       22.48      1.30 o 
  -2   9  10        0.36        1.37      0.46 o 
  -1   9  10      194.15      230.34      4.04 o 
   0   9  10       63.67       70.81      2.27 o 
  -1  10  10       99.62      116.31      3.66 o 
   0  10  10       54.94       59.99      2.75 o 
                                                 
